# Supplementary material for: Hepatotoxicity Modeling Using Counter-Propagation Artificial Neural Networks: Handling an Imbalanced Classification Problem
Source: Molecules. 2020 Jan 23;25(3):481. doi: 10.3390/molecules25030481 (PMC7037161; doi:10.3390/molecules25030481)
Supplement: Supplementary file 1 [file molecules-25-00481-s001.zip]

Archive with 4 entries (3 files):
- molecules-697870-supplement/
- molecules-697870-supplement/compound_descriptors.xlsx
- molecules-697870-supplement/distribution_of_compounds_into_sets.xlsx
- molecules-697870-supplement/Supplementary1.pdf
