# Supplementary material for: Hepatotoxicity Modeling Using Counter-Propagation Artificial Neural Networks: Handling an Imbalanced Classification Problem
Source: Molecules. 2020 Jan 23;25(3):481. doi: 10.3390/molecules25030481 (PMC7037161; doi:10.3390/molecules25030481)
Supplement: Supplementary file 1 [file molecules-25-00481-s001.zip › molecules-697870-supplement/compound_descriptors.xlsx]

## Sheet: compound descriptors
ID	name	smiles	target	MW	AMW	Mv	Me	Mp	Mi	GD	nTA	nBM	RBN	RBF	nDB	nTB	nAB	nH	nN	nO	nP	nS	nF	nCL	nBR	nI	nHM	nHet	nX	H%	C%	N%	O%	X%	nCsp	totalcharge	nCIC	nCIR	TRS	Rperim	Rbrid	MCD	RFD	RCI	NRS	NNRS	nR03	nR04	nR05
1	4-aminosalicylic acid	Nc1ccc(C(=O)O)c(O)c1	1	153.15	8.508	0.653	1.041	0.647	1.132	0.2	4	7	1	0.056	1	0	6	7	1	3	0	0	0	0	0	0	0	4	0	38.9	38.9	5.6	16.7	0	0	0	1	1	6	6	0	0.545	0	1	1	1	0	0	0
7	Acemetacin	COc1ccc2c(c1)c(CC(=O)OCC(=O)O)c(C)n2C(=O)c1ccc(Cl)cc1	0	415.85	8.848	0.678	1.029	0.69	1.116	0.076	7	19	7	0.143	3	0	16	18	1	6	0	0	0	1	0	0	1	8	1	38.3	44.7	2.1	12.8	2.1	0	0	3	4	17	15	1	0.517	0.133	1.133	2	0.667	0	0	1
8	Acetaminophen	CC(=O)Nc1ccc(O)cc1	1	151.18	7.559	0.628	1.015	0.648	1.129	0.2	3	7	1	0.05	1	0	6	9	1	2	0	0	0	0	0	0	0	3	0	45	40	5	10	0	0	0	1	1	6	6	0	0.545	0	1	1	1	0	0	0
11	Acetohydroxamic Acid	CC(=O)NO	0	75.08	7.508	0.55	1.052	0.544	1.175	0.4	3	1	0	0	1	0	0	5	1	2	0	0	0	0	0	0	0	3	0	50	20	10	20	0	0	0	0	0	0	0	0	0	0	0	0	0	0	0	0
12	acetylcholine chloride	CC(=O)OCC[N+](C)(C)C	0	146.24	5.625	0.515	0.996	0.563	1.155	0.2	5	1	4	0.16	1	0	0	16	1	2	0	0	0	0	0	0	0	3	0	61.5	26.9	3.8	7.7	0	0	1	0	0	0	0	0	0	0	0	0	0	0	0	0
13	acetylcysteine	CC(=O)NC(CS)C(=O)O	0	163.22	8.591	0.603	1.037	0.635	1.142	0.2	5	2	3	0.167	2	0	0	9	1	3	0	1	0	0	0	0	1	5	0	47.4	26.3	5.3	15.8	0	0	0	0	0	0	0	0	0	0	0	0	0	0	0	0
15	Acrivastine	Cc1ccc(C(=CCN2CCCC2)c2cccc(C=CC(=O)O)n2)cc1	0	348.48	6.97	0.625	0.992	0.666	1.12	0.086	3	15	6	0.115	3	0	12	24	2	2	0	0	0	0	0	0	0	4	0	48	44	4	4	0	0	0	3	3	17	17	0	0.654	0	1	3	1	0	0	1
18	adenosine	Nc1ncnc2c1ncn2C1OC(CO)C(O)C1O	0	267.28	8.352	0.627	1.042	0.622	1.156	0.123	4	10	2	0.059	0	0	10	13	5	4	0	0	0	0	0	0	0	9	0	40.6	31.3	15.6	12.5	0	0	0	3	4	16	14	1	0.737	0.143	1.143	2	0.667	0	0	2
20	alaproclate	CC(N)C(=O)OC(C)(C)Cc1ccc(Cl)cc1	1	255.77	7.308	0.601	1.001	0.646	1.131	0.125	6	7	5	0.143	1	0	6	18	1	2	0	0	0	1	0	0	1	4	1	51.4	37.1	2.9	5.7	2.9	0	0	1	1	6	6	0	0.353	0	1	1	1	0	0	0
22	alatrofloxacin mesylate	CC(N)C(=O)NC(C)C(=O)NC1C2CN(c3nc4c(cc3F)c(=O)c(C(=O)O)cn4-c3ccc(F)cc3F)CC21	1	558.57	8.593	0.656	1.039	0.654	1.148	0.056	11	17	7	0.101	5	0	12	25	6	5	0	0	3	0	0	0	0	14	3	38.5	40	9.2	7.7	4.6	0	0	5	7	26	22	2	0.55	0.182	1.182	3	0.6	1	0	1
24	alclofenac	C=CCOc1ccc(CC(=O)O)cc1Cl	1	226.67	8.718	0.659	1.023	0.684	1.118	0.143	4	8	5	0.192	2	0	6	11	0	3	0	0	0	1	0	0	1	4	1	42.3	42.3	0	11.5	3.8	0	0	1	1	6	6	0	0.4	0	1	1	1	0	0	0
26	alfentanil	CCC(=O)N(c1ccccc1)C1(COC)CCN(CCn2nnn(CC)c2=O)CC1	0	416.59	6.719	0.583	1.001	0.618	1.145	0.074	5	9	9	0.141	3	0	6	32	6	3	0	0	0	0	0	0	0	9	0	51.6	33.9	9.7	4.8	0	0	0	3	3	17	17	0	0.567	0	1	3	1	0	0	1
28	Alimemazine	CC(CN(C)C)CN1c2ccccc2Sc2ccccc21	0	298.49	6.942	0.616	0.979	0.681	1.118	0.11	3	12	4	0.089	0	0	12	22	2	0	0	1	0	0	0	0	1	3	0	51.2	41.9	4.7	0	0	0	0	3	6	18	14	2	0.667	0.286	1.286	1	0.333	0	0	0
30	Allopurinol	O=c1[nH]cnc2[nH]ncc12	1	136.13	9.724	0.7	1.052	0.677	1.157	0.244	1	7	0	0	2	0	5	4	4	1	0	0	0	0	0	0	0	5	0	28.6	35.7	28.6	7.1	0	0	0	2	3	11	9	1	0.9	0.222	1.222	1	0.5	0	0	1
33	alpidem	CCCN(CCC)C(=O)Cc1c(-c2ccc(Cl)cc2)nc2ccc(Cl)cn12	1	404.37	8.087	0.645	1	0.691	1.123	0.083	5	17	7	0.135	1	0	16	23	3	1	0	0	0	2	0	0	2	6	2	46	42	6	2	4	0	0	3	4	17	15	1	0.556	0.133	1.133	2	0.667	0	0	1
36	alvimopan	CC1CN(CC(Cc2ccccc2)C(=O)NCC(=O)O)CCC1(C)c1cccc(O)c1	0	424.59	6.74	0.6	0.996	0.639	1.128	0.071	6	14	8	0.123	2	0	12	32	2	4	0	0	0	0	0	0	0	6	0	50.8	39.7	3.2	6.3	0	0	0	3	3	18	18	0	0.581	0	1	3	1	0	0	0
37	Amantadine	NC12CC3CC(CC(C3)C1)C2	0	151.28	5.403	0.544	0.97	0.611	1.136	0.236	1	0	0	0	0	0	0	17	1	0	0	0	0	0	0	0	0	1	0	60.7	35.7	3.6	0	0	0	0	3	7	18	6	6	0.909	1.2	1.8	1	0.333	0	0	0
38	ambenonium	CC[N+](CC)(CCNC(=O)C(=O)NCC[N+](CC)(CC)Cc1ccccc1Cl)Cc1ccccc1Cl	0	537.64	6.893	0.586	0.992	0.639	1.136	0.059	8	14	15	0.19	2	0	12	42	4	2	0	0	0	2	0	0	2	8	2	53.8	35.9	5.1	2.6	2.6	0	2	2	2	12	12	0	0.333	0	1	2	1	0	0	0
39	Ambrisentan	COC(c1ccccc1)(c1ccccc1)C(Oc1nc(C)cc(C)n1)C(=O)O	0	378.46	7.569	0.643	1.007	0.669	1.12	0.079	5	19	7	0.135	1	0	18	22	2	4	0	0	0	0	0	0	0	6	0	44	44	4	8	0	0	0	3	3	18	18	0	0.643	0	1	3	1	0	0	0
42	amikacin	NCCC(O)C(=O)NC1CC(N)C(OC2OC(CN)C(O)C(O)C2O)C(O)C1OC1OC(CO)C(O)C(N)C1O	0	585.7	7.057	0.559	1.031	0.571	1.158	0.054	13	1	10	0.118	1	0	0	43	5	13	0	0	0	0	0	0	0	18	0	51.8	26.5	6	15.7	0	0	0	3	3	18	18	0	0.45	0	1	3	1	0	0	0
44	amineptine	O=C(O)CCCCCCNC1c2ccccc2CCc2ccccc21	1	337.5	6.49	0.602	0.985	0.65	1.121	0.09	2	13	8	0.148	1	0	12	27	1	2	0	0	0	0	0	0	0	3	0	51.9	42.3	1.9	3.8	0	0	0	3	6	19	15	2	0.6	0.267	1.267	1	0.333	0	0	0
45	aminocaproic acid	NCCCCCC(=O)O	0	131.2	5.964	0.528	1.003	0.567	1.155	0.222	3	1	5	0.238	1	0	0	13	1	2	0	0	0	0	0	0	0	3	0	59.1	27.3	4.5	9.1	0	0	0	0	0	0	0	0	0	0	0	0	0	0	0	0
46	Aminoglutethimide	CCC1(c2ccc(N)cc2)CCC(=O)NC1=O	0	232.31	7.04	0.611	1.001	0.644	1.131	0.132	4	8	2	0.059	2	0	6	16	2	2	0	0	0	0	0	0	0	4	0	48.5	39.4	6.1	6.1	0	0	0	2	2	12	12	0	0.706	0	1	2	1	0	0	0
47	aminohippurate	Nc1ccc(C(=O)NCC(=O)O)cc1	0	194.21	8.092	0.637	1.03	0.643	1.137	0.154	4	8	3	0.125	2	0	6	10	2	3	0	0	0	0	0	0	0	5	0	41.7	37.5	8.3	12.5	0	0	0	1	1	6	6	0	0.429	0	1	1	1	0	0	0
52	Amobarbital	CCC1(CCC(C)C)C(=O)NC(=O)NC1=O	0	226.31	6.656	0.571	1.007	0.602	1.145	0.133	6	3	4	0.118	3	0	0	18	2	3	0	0	0	0	0	0	0	5	0	52.9	32.4	5.9	8.8	0	0	0	1	1	6	6	0	0.375	0	1	1	1	0	0	0
53	Amodiaquine	CCN(CC)Cc1cc(Nc2ccnc3cc(Cl)ccc23)ccc1O	1	355.9	7.572	0.636	0.996	0.68	1.123	0.09	4	17	6	0.122	0	0	17	22	3	1	0	0	0	1	0	0	1	5	1	46.8	42.6	6.4	2.1	2.1	0	0	3	4	18	16	1	0.64	0.125	1.125	2	0.667	0	0	0
54	Amoxapine	Clc1ccc2c(c1)C(N1CCNCC1)=Nc1ccccc1O2	0	313.81	8.258	0.666	1.004	0.702	1.12	0.108	1	13	1	0.024	1	0	12	16	3	1	0	0	0	1	0	0	1	5	1	42.1	44.7	7.9	2.6	2.6	0	0	4	7	25	21	2	0.955	0.19	1.19	2	0.5	0	0	0
63	aplaviroc	CCCCN1C(=O)C(C(O)C2CCCCC2)NC(=O)C12CCN(Cc1ccc(Oc3ccc(C(=O)O)cc3)cc1)CC2	1	577.79	6.798	0.599	0.999	0.635	1.13	0.053	6	15	10	0.112	3	0	12	43	3	6	0	0	0	0	0	0	0	9	0	50.6	38.8	3.5	7.1	0	0	0	5	5	30	30	0	0.69	0	1.034	4	0.8	0	0	0
64	apomorphine	CN1CCc2cccc3c2C1Cc1ccc(O)c(O)c1-3	0	267.35	7.226	0.64	0.995	0.676	1.115	0.121	3	12	0	0	0	0	12	17	1	2	0	0	0	0	0	0	0	3	0	45.9	45.9	2.7	5.4	0	0	0	4	12	24	16	4	0.85	0.471	1.412	1	0.25	0	0	0
65	Apremilast	CCOc1cc(C(CS(C)(=O)=O)N2C(=O)c3cccc(NC(C)=O)c3C2=O)ccc1OC	0	460.55	8.224	0.643	1.023	0.665	1.124	0.069	9	17	8	0.138	5	0	12	24	2	7	0	1	0	0	0	0	1	10	0	42.9	39.3	3.6	12.5	0	0	0	3	4	17	15	1	0.469	0.133	1.133	2	0.667	0	0	1
66	Aprepitant	CC(OC1OCCN(Cc2nc(=O)[nH][nH]2)C1c1ccc(F)cc1)c1cc(C(F)(F)F)cc(C(F)(F)F)c1	0	534.48	9.215	0.659	1.062	0.639	1.172	0.06	9	14	6	0.098	2	0	12	21	4	3	0	0	7	0	0	0	0	14	7	36.2	39.7	6.9	5.2	12.1	0	0	4	4	23	23	0	0.622	0	1	4	1	0	0	1
67	argatroban	CC1CNc2c(cccc2S(=O)(=O)NC(CCCN=C(N)N)C(=O)N2CCC(C)CC2C(=O)O)C1	0	508.72	7.165	0.589	1.008	0.625	1.143	0.062	9	11	9	0.123	5	0	6	36	6	5	0	1	0	0	0	0	1	12	0	50.7	32.4	8.5	7	0	0	0	3	4	18	16	1	0.457	0.125	1.125	2	0.667	0	0	0
69	Aripiprazole	O=C1CCc2ccc(OCCCCN3CCN(c4cccc(Cl)c4Cl)CC3)cc2N1	0	448.43	7.867	0.632	1.002	0.676	1.126	0.076	3	13	7	0.117	1	0	12	27	3	2	0	0	0	2	0	0	2	7	2	47.4	40.4	5.3	3.5	3.5	0	0	4	5	24	22	1	0.733	0.091	1.091	3	0.75	0	0	0
71	Artemisinin	CC1CCC2C(C)C(=O)OC3OC4(C)CCC1C32OO4	1	282.37	6.723	0.58	1.008	0.611	1.134	0.121	4	1	0	0	1	0	0	22	0	5	0	0	0	0	0	0	0	5	0	52.4	35.7	0	11.9	0	0	0	4	13	25	13	6	0.8	0.75	1.562	1	0.25	0	0	0
72	Artesunate	CC1CCC2C(C)C(OC(=O)CCC(=O)O)OC3OC4(C)CCC1C32OO4	1	384.47	6.99	0.584	1.018	0.605	1.136	0.085	6	2	5	0.086	2	0	0	28	0	8	0	0	0	0	0	0	0	8	0	50.9	34.5	0	14.5	0	0	0	4	13	25	13	6	0.593	0.75	1.562	1	0.25	0	0	0
73	articaine	CCCNC(C)C(=O)Nc1c(C)csc1C(=O)OC	0	284.42	7.293	0.593	1.005	0.638	1.135	0.111	6	7	7	0.179	2	0	5	20	2	3	0	1	0	0	0	0	1	6	0	51.3	33.3	5.1	7.7	0	0	0	1	1	5	5	0	0.263	0	1	1	1	0	0	1
75	Aspirin	CC(=O)Oc1ccccc1C(=O)O	1	180.17	8.58	0.665	1.04	0.66	1.119	0.167	4	8	3	0.143	2	0	6	8	0	4	0	0	0	0	0	0	0	4	0	38.1	42.9	0	19	0	0	0	1	1	6	6	0	0.462	0	1	1	1	0	0	0
78	atorvastatin	CC(C)c1c(C(=O)Nc2ccccc2)c(-c2ccccc2)c(-c2ccc(F)cc2)n1CCC(O)CC(O)CC(=O)O	1	558.7	7.351	0.631	1.005	0.66	1.124	0.054	8	25	12	0.152	2	0	23	35	2	5	0	0	1	0	0	0	0	8	1	46.1	43.4	2.6	6.6	1.3	0	0	4	4	23	23	0	0.561	0	1	4	1	0	0	1
85	azathioprine	Cn1cnc([N+](=O)[O-])c1Sc1ncnc2nc[nH]c12	1	277.3	10.665	0.722	1.056	0.715	1.147	0.123	3	17	3	0.107	2	0	15	7	7	2	0	1	0	0	0	0	1	10	0	26.9	34.6	26.9	7.7	0	0	0	3	4	16	14	1	0.737	0.143	1.143	2	0.667	0	0	2
87	Azelastine	CN1CCCC(n2nc(Cc3ccc(Cl)cc3)c3ccccc3c2=O)CC1	0	381.94	7.489	0.635	0.994	0.68	1.122	0.085	3	14	3	0.056	2	0	12	24	3	1	0	0	0	1	0	0	1	5	1	47.1	43.1	5.9	2	2	0	0	4	5	25	23	1	0.852	0.087	1.087	3	0.75	0	0	0
90	Aztreonam	CC1C(NC(=O)C(=NOC(C)(C)C(=O)O)c2csc(N)n2)C(=O)N1S(=O)(=O)O	0	435.49	9.678	0.652	1.057	0.656	1.144	0.077	11	11	7	0.152	6	0	5	17	5	8	0	2	0	0	0	0	2	15	0	37.8	28.9	11.1	17.8	0	0	0	2	2	9	9	0	0.321	0	1	2	1	0	1	1
93	Bambuterol	CN(C)C(=O)Oc1cc(OC(=O)N(C)C)cc(C(O)CNC(C)(C)C)c1	0	367.5	6.682	0.572	1.008	0.603	1.144	0.08	10	8	8	0.145	2	0	6	29	3	5	0	0	0	0	0	0	0	8	0	52.7	32.7	5.5	9.1	0	0	0	1	1	6	6	0	0.231	0	1	1	1	0	0	0
99	bendazac	O=C(O)COc1nn(Cc2ccccc2)c2ccccc12	1	282.32	8.066	0.667	1.014	0.684	1.118	0.11	2	17	5	0.135	1	0	16	14	2	3	0	0	0	0	0	0	0	5	0	40	45.7	5.7	8.6	0	0	0	3	4	17	15	1	0.714	0.133	1.133	2	0.667	0	0	1
100	benoxaprofen	CC(C(=O)O)c1ccc2oc(-c3ccc(Cl)cc3)nc2c1	1	301.74	9.144	0.702	1.021	0.721	1.108	0.11	4	17	3	0.086	1	0	16	12	1	3	0	0	0	1	0	0	1	5	1	36.4	48.5	3	9.1	3	0	0	3	4	17	15	1	0.714	0.133	1.133	2	0.667	0	0	1
101	benzarone	CCc1oc2ccccc2c1C(=O)c1ccc(O)cc1	1	266.31	7.833	0.672	1.005	0.697	1.104	0.116	3	17	3	0.083	1	0	16	14	0	3	0	0	0	0	0	0	0	3	0	41.2	50	0	8.8	0	0	0	3	4	17	15	1	0.75	0.133	1.133	2	0.667	0	0	1
104	Benzoic acid	O=C(O)c1ccccc1	0	122.13	8.142	0.667	1.02	0.68	1.111	0.25	2	7	1	0.067	1	0	6	6	0	2	0	0	0	0	0	0	0	2	0	40	46.7	0	13.3	0	0	0	1	1	6	6	0	0.667	0	1	1	1	0	0	0
105	benzphetamine	CC(Cc1ccccc1)N(C)Cc1ccccc1	0	239.39	6.138	0.597	0.973	0.657	1.119	0.124	2	12	5	0.125	0	0	12	21	1	0	0	0	0	0	0	0	0	1	0	53.8	43.6	2.6	0	0	0	0	2	2	12	12	0	0.667	0	1	2	1	0	0	0
106	benztropine	CN1C2CCC1CC(OC(c1ccccc1)c1ccccc1)C2	0	307.47	6.406	0.605	0.98	0.658	1.119	0.103	1	12	4	0.078	0	0	12	25	1	1	0	0	0	0	0	0	0	2	0	52.1	43.8	2.1	2.1	0	0	0	4	5	23	19	2	0.87	0.2	1.15	3	0.75	0	0	1
109	Betamethasone	CC1CC2C3CCC4=CC(=O)C=CC4(C)C3(F)C(O)CC2(C)C1(O)C(=O)CO	0	392.51	6.886	0.594	1.007	0.625	1.134	0.082	9	4	2	0.033	4	0	0	29	0	5	0	0	1	0	0	0	0	6	1	50.9	38.6	0	8.8	1.8	0	0	4	10	23	17	3	0.607	0.353	1.353	1	0.25	0	0	1
110	Betaxolol	CC(C)NCC(O)COc1ccc(CCOCC2CC2)cc1	0	307.48	6.029	0.56	0.989	0.608	1.136	0.1	3	6	11	0.212	0	0	6	29	1	3	0	0	0	0	0	0	0	4	0	56.9	35.3	2	5.9	0	0	0	2	2	9	9	0	0.409	0	1	2	1	1	0	0
111	bethanechol	CC(C[N+](C)(C)C)OC(N)=O	0	161.26	5.759	0.515	0.999	0.558	1.162	0.182	6	1	4	0.148	1	0	0	17	2	2	0	0	0	0	0	0	0	4	0	60.7	25	7.1	7.1	0	0	1	0	0	0	0	0	0	0	0	0	0	0	0	0
114	Biotin	O=C(O)CCCCC1SCC2NC(=O)NC21	0	244.35	7.636	0.596	1.014	0.636	1.139	0.142	3	2	5	0.152	2	0	0	16	2	3	0	1	0	0	0	0	1	6	0	50	31.3	6.3	9.4	0	0	0	2	3	10	8	1	0.5	0.25	1.25	1	0.5	0	0	2
115	biperiden	OC(CCN1CCCCC1)(c1ccccc1)C1CC2C=CC1C2	0	311.51	5.991	0.579	0.977	0.637	1.125	0.103	1	7	5	0.091	1	0	6	29	1	1	0	0	0	0	0	0	0	2	0	55.8	40.4	1.9	1.9	0	0	0	4	5	22	18	2	0.826	0.211	1.158	3	0.75	0	0	2
116	bisacodyl	CC(=O)Oc1ccc(C(c2ccc(OC(C)=O)cc2)c2ccccn2)cc1	0	361.42	7.857	0.666	1.008	0.689	1.11	0.083	4	20	7	0.146	2	0	18	19	1	4	0	0	0	0	0	0	0	5	0	41.3	47.8	2.2	8.7	0	0	0	3	3	18	18	0	0.667	0	1	3	1	0	0	0
117	Bisoprolol	CC(C)NCC(O)COc1ccc(COCCOC(C)C)cc1	0	325.5	6.028	0.552	0.994	0.597	1.14	0.091	5	6	12	0.222	0	0	6	31	1	4	0	0	0	0	0	0	0	5	0	57.4	33.3	1.9	7.4	0	0	0	1	1	6	6	0	0.261	0	1	1	1	0	0	0
118	Bitolterol	Cc1ccc(C(=O)Oc2ccc(C(O)CNC(C)(C)C)cc2OC(=O)c2ccc(C)cc2)cc1	0	461.6	7.102	0.623	1	0.657	1.12	0.064	8	20	10	0.149	2	0	18	31	1	5	0	0	0	0	0	0	0	6	0	47.7	43.1	1.5	7.7	0	0	0	3	3	18	18	0	0.529	0	1	3	1	0	0	0
124	Brexpiprazole	O=c1ccc2ccc(OCCCCN3CCN(c4cccc5sccc45)CC3)cc2[nH]1	0	433.62	7.476	0.638	0.994	0.685	1.118	0.075	1	18	7	0.113	2	0	16	27	3	2	0	1	0	0	0	0	1	6	0	46.6	43.1	5.2	3.4	0	0	0	5	7	29	25	2	0.806	0.16	1.16	3	0.6	0	0	1
125	Brivaracetam	CCCC1CC(=O)N(C(CC)C(N)=O)C1	0	212.33	6.067	0.549	0.995	0.594	1.147	0.143	5	2	5	0.143	2	0	0	20	2	2	0	0	0	0	0	0	0	4	0	57.1	31.4	5.7	5.7	0	0	0	1	1	5	5	0	0.333	0	1	1	1	0	0	1
130	Budesonide	CCCC1OC2CC3C4CCC5=CC(=O)C=CC5(C)C4C(O)CC3(C)C2(C(=O)CO)O1	0	430.59	6.624	0.588	1	0.626	1.128	0.075	7	4	4	0.058	4	0	0	34	0	6	0	0	0	0	0	0	0	6	0	52.3	38.5	0	9.2	0	0	0	5	15	28	20	4	0.645	0.4	1.4	1	0.2	0	0	2
131	Bumetanide	CCCCNc1cc(C(=O)O)cc(S(N)(=O)=O)c1Oc1ccccc1	0	364.46	8.099	0.634	1.019	0.662	1.127	0.087	6	15	8	0.174	3	0	12	20	2	5	0	1	0	0	0	0	1	8	0	44.4	37.8	4.4	11.1	0	0	0	2	2	12	12	0	0.48	0	1	2	1	0	0	0
134	Buspirone	O=C1CC2(CCCC2)CC(=O)N1CCCCN1CCN(c2ncccn2)CC1	0	385.57	6.535	0.583	0.994	0.624	1.141	0.082	2	8	6	0.097	2	0	6	31	5	2	0	0	0	0	0	0	0	7	0	52.5	35.6	8.5	3.4	0	0	0	4	4	23	23	0	0.786	0	1.045	3	0.75	0	0	1
135	busulfan	CS(=O)(=O)OCCCCOS(C)(=O)=O	1	246.34	8.798	0.584	1.046	0.62	1.143	0.143	6	4	7	0.259	4	0	0	14	0	6	0	2	0	0	0	0	2	8	0	50	21.4	0	21.4	0	0	0	0	0	0	0	0	0	0	0	0	0	0	0	0
136	Butabarbital	CCC(C)C1(CC)C(=O)NC(=O)NC1=O	0	212.28	6.848	0.577	1.012	0.603	1.146	0.143	6	3	3	0.097	3	0	0	16	2	3	0	0	0	0	0	0	0	5	0	51.6	32.3	6.5	9.7	0	0	0	1	1	6	6	0	0.4	0	1	1	1	0	0	0
138	Butyl Aminobenzoate	CCCCOC(=O)c1ccc(N)cc1	0	193.27	6.664	0.591	0.998	0.629	1.132	0.154	3	7	5	0.172	1	0	6	15	1	2	0	0	0	0	0	0	0	3	0	51.7	37.9	3.4	6.9	0	0	0	1	1	6	6	0	0.429	0	1	1	1	0	0	0
140	cabergoline	C=CCN1CC(C(=O)N(CCCN(C)C)C(=O)NCC)CC2c3cccc4[nH]cc(c34)CC21	0	451.68	6.453	0.585	0.99	0.63	1.136	0.068	6	13	8	0.11	3	0	10	37	5	2	0	0	0	0	0	0	0	7	0	52.9	37.1	7.1	2.9	0	0	0	4	12	23	15	4	0.485	0.5	1.437	1	0.25	0	0	1
142	caffeine	Cn1c(=O)c2c(ncn2C)n(C)c1=O	0	194.22	8.092	0.629	1.03	0.634	1.152	0.165	5	7	0	0	2	0	5	10	4	2	0	0	0	0	0	0	0	6	0	41.7	33.3	16.7	8.3	0	0	0	2	3	11	9	1	0.643	0.222	1.222	1	0.5	0	0	1
145	calcitriol	C=C1C(=CC=C2CCCC3(C)C2CCC3C(C)CCCC(C)(C)O)CC(O)CC1O	0	416.71	5.631	0.55	0.979	0.61	1.132	0.074	8	3	6	0.079	3	0	0	44	0	3	0	0	0	0	0	0	0	3	0	59.5	36.5	0	4.1	0	0	0	3	4	17	15	1	0.5	0.133	1.133	2	0.667	0	0	1
146	calcium acetate	CC(=O)O	0	60.06	7.507	0.56	1.053	0.554	1.156	0.5	3	1	0	0	1	0	0	4	0	2	0	0	0	0	0	0	0	2	0	50	25	0	25	0	0	0	0	0	0	0	0	0	0	0	0	0	0	0	0
151	carbamazepine	NC(=O)N1c2ccccc2C=Cc2ccccc21	1	236.29	7.876	0.68	0.998	0.709	1.109	0.131	2	14	0	0	2	0	12	12	2	1	0	0	0	0	0	0	0	3	0	40	50	6.7	3.3	0	0	0	3	6	19	15	2	0.833	0.267	1.267	1	0.333	0	0	0
152	Carbidopa	CC(Cc1ccc(O)c(O)c1)(NN)C(=O)O	0	226.26	7.542	0.602	1.027	0.613	1.144	0.133	6	7	4	0.133	1	0	6	14	2	4	0	0	0	0	0	0	0	6	0	46.7	33.3	6.7	13.3	0	0	0	1	1	6	6	0	0.375	0	1	1	1	0	0	0
153	carbinoxamine	CN(C)CCOC(c1ccc(Cl)cc1)c1ccccn1	0	290.82	7.457	0.624	0.995	0.671	1.125	0.111	3	12	6	0.15	0	0	12	19	2	1	0	0	0	1	0	0	1	4	1	48.7	41	5.1	2.6	2.6	0	0	2	2	12	12	0	0.6	0	1	2	1	0	0	0
155	Carglumic Acid	NC(=O)NC(CCC(=O)O)C(=O)O	0	190.18	8.269	0.597	1.06	0.58	1.161	0.154	6	3	5	0.227	3	0	0	10	2	5	0	0	0	0	0	0	0	7	0	43.5	26.1	8.7	21.7	0	0	0	0	0	0	0	0	0	0	0	0	0	0	0	0
157	carisoprodol	CCCC(C)(COC(N)=O)COC(=O)NC(C)C	0	260.38	6.2	0.54	1.006	0.576	1.152	0.111	7	2	9	0.22	2	0	0	24	2	4	0	0	0	0	0	0	0	6	0	57.1	28.6	4.8	9.5	0	0	0	0	0	0	0	0	0	0	0	0	0	0	0	0
161	Cefaclor	NC(C(=O)NC1C(=O)N2C(C(=O)O)=C(Cl)CSC12)c1ccccc1	1	367.84	9.68	0.687	1.035	0.708	1.123	0.094	6	10	4	0.1	4	0	6	14	3	4	0	1	0	1	0	0	2	9	1	36.8	39.5	7.9	10.5	2.6	0	0	3	4	16	14	1	0.583	0.143	1.143	2	0.667	0	1	0
162	Cefadroxil	CC1=C(C(=O)O)N2C(=O)C(NC(=O)C(N)c3ccc(O)cc3)C2SC1	1	363.43	8.653	0.655	1.029	0.673	1.128	0.09	7	10	4	0.091	4	0	6	17	3	5	0	1	0	0	0	0	1	9	0	40.5	38.1	7.1	11.9	0	0	0	3	4	16	14	1	0.56	0.143	1.143	2	0.667	0	1	0
163	Cefazolin	Cc1nnc(SCC2=C(C(=O)O)N3C(=O)C(NC(=O)Cn4cnnn4)C3SC2)s1	1	454.57	10.571	0.702	1.047	0.723	1.136	0.079	5	14	7	0.152	4	0	10	14	8	4	0	3	0	0	0	0	3	15	0	32.6	32.6	18.6	9.3	0	0	0	4	5	20	18	1	0.621	0.111	1.111	3	0.75	0	1	2
166	Ceftriaxone	CON=C(C(=O)NC1C(=O)N2C(C(=O)O)=C(CSc3nc(=O)c(=O)[nH]n3C)CSC12)c1csc(N)n1	1	554.65	10.271	0.692	1.051	0.703	1.135	0.062	9	13	8	0.14	8	0	5	18	8	7	0	3	0	0	0	0	3	18	0	33.3	33.3	14.8	13	0	0	0	4	5	21	19	1	0.528	0.105	1.105	3	0.75	0	1	1
167	Cefuroxime	CON=C(C(=O)NC1C(=O)N2C(C(=O)O)=C(COC(N)=O)CSC12)c1ccco1	1	424.43	9.432	0.67	1.053	0.664	1.135	0.076	7	11	8	0.17	6	0	5	16	4	8	0	1	0	0	0	0	1	13	0	35.6	35.6	8.9	17.8	0	0	0	3	4	15	13	1	0.448	0.154	1.154	2	0.667	0	1	1
170	Cerivastatin	COCc1c(C(C)C)nc(C(C)C)c(C=CC(O)CC(O)CC(=O)O)c1-c1ccc(F)cc1	1	459.61	6.86	0.596	1.004	0.629	1.133	0.064	10	14	11	0.162	2	0	12	34	1	5	0	0	1	0	0	0	0	7	1	50.7	38.8	1.5	7.5	1.5	0	0	2	2	12	12	0	0.364	0	1	2	1	0	0	0
172	Cevimeline	CC1OC2(CS1)CN1CCC2CC1	0	199.35	6.645	0.571	0.986	0.64	1.132	0.192	1	0	0	0	0	0	0	17	1	1	0	1	0	0	0	0	1	3	0	56.7	33.3	3.3	3.3	0	0	0	3	4	17	11	3	0.923	0.5	1.417	1	0.333	0	0	1
174	Chloral hydrate	OC(O)C(Cl)(Cl)Cl	0	165.4	16.54	0.749	1.128	0.777	1.15	0.286	5	0	0	0	0	0	0	3	0	2	0	0	0	3	0	0	3	5	3	30	20	0	20	30	0	0	0	0	0	0	0	0	0	0	0	0	0	0	0
179	chlormezanone	CN1C(=O)CCS(=O)(=O)C1c1ccc(Cl)cc1	1	273.76	9.44	0.667	1.027	0.705	1.12	0.132	5	9	1	0.033	3	0	6	12	1	3	0	1	0	1	0	0	2	6	1	41.4	37.9	3.4	10.3	3.4	0	0	2	2	12	12	0	0.706	0	1	2	1	0	0	0
181	Chlorotrianisene	COc1ccc(C(Cl)=C(c2ccc(OC)cc2)c2ccc(OC)cc2)cc1	0	380.89	7.935	0.662	1.001	0.7	1.107	0.083	4	19	6	0.12	1	0	18	21	0	3	0	0	0	1	0	0	1	4	1	43.8	47.9	0	6.3	2.1	0	0	3	3	18	18	0	0.667	0	1	3	1	0	0	0
183	Chlorpromazine	CN(C)CCCN1c2ccccc2Sc2ccc(Cl)cc21	1	318.9	7.972	0.645	0.989	0.709	1.115	0.11	3	12	4	0.095	0	0	12	19	2	0	0	1	0	1	0	0	2	4	1	47.5	42.5	5	0	2.5	0	0	3	6	18	14	2	0.667	0.286	1.286	1	0.333	0	0	0
186	Cholecalciferol	C=C1CCC(O)CC1=CC=C1CCCC2(C)C1CCC2C(C)CCCC(C)C	0	384.71	5.343	0.546	0.969	0.614	1.13	0.079	6	3	6	0.081	3	0	0	44	0	1	0	0	0	0	0	0	0	1	0	61.1	37.5	0	1.4	0	0	0	3	4	17	15	1	0.536	0.133	1.133	2	0.667	0	0	1
187	Cholestyramine	CCc1ccc(C(C)CCc2ccc([N+](C)(C)C)cc2)cc1	0	296.52	5.702	0.57	0.97	0.636	1.125	0.1	5	12	6	0.113	0	0	12	30	1	0	0	0	0	0	0	0	0	1	0	57.7	40.4	1.9	0	0	0	1	2	2	12	12	0	0.545	0	1	2	1	0	0	0
189	Choline	C[N+](C)(C)CCO	0	104.2	4.962	0.484	0.984	0.543	1.162	0.286	4	0	2	0.1	0	0	0	14	1	1	0	0	0	0	0	0	0	2	0	66.7	23.8	4.8	4.8	0	0	1	0	0	0	0	0	0	0	0	0	0	0	0	0
191	Cilostazol	O=C1CCc2cc(OCCCCc3nnnn3C3CCCCC3)ccc2N1	0	369.52	6.843	0.599	0.998	0.635	1.138	0.085	1	12	7	0.123	1	0	11	27	5	2	0	0	0	0	0	0	0	7	0	50	37	9.3	3.7	0	0	0	4	5	23	21	1	0.778	0.095	1.095	3	0.75	0	0	1
193	cinacalcet	CC(NCCCc1cccc(C(F)(F)F)c1)c1cccc2ccccc12	0	357.45	7.447	0.635	1.005	0.666	1.135	0.086	4	17	6	0.12	0	0	17	22	1	0	0	0	3	0	0	0	0	4	3	45.8	45.8	2.1	0	6.3	0	0	3	4	18	16	1	0.615	0.125	1.125	2	0.667	0	0	0
194	cinchophen	O=C(O)c1cc(-c2ccccc2)nc2ccccc12	1	249.28	8.309	0.703	1.006	0.724	1.1	0.123	2	18	2	0.062	1	0	17	11	1	2	0	0	0	0	0	0	0	3	0	36.7	53.3	3.3	6.7	0	0	0	3	4	18	16	1	0.842	0.125	1.125	2	0.667	0	0	0
195	Cinitapride	CCOc1cc(N)c([N+](=O)[O-])cc1C(=O)NC1CCN(CC2CC=CCC2)CC1	0	402.55	6.823	0.59	1.003	0.623	1.139	0.076	5	10	7	0.115	4	0	6	30	4	4	0	0	0	0	0	0	0	8	0	50.8	35.6	6.8	6.8	0	0	0	3	3	18	18	0	0.621	0	1	3	1	0	0	0
197	Cisapride	COc1cc(N)c(Cl)cc1C(=O)NC1CCN(CCCOc2ccc(F)cc2)CC1OC	0	466	7.639	0.615	1.013	0.644	1.138	0.069	6	13	9	0.143	1	0	12	29	3	4	0	0	1	1	0	0	1	9	2	47.5	37.7	4.9	6.6	3.3	0	0	3	3	18	18	0	0.562	0	1	3	1	0	0	0
201	Cladribine	Nc1nc(Cl)nc2c1ncn2C1CC(O)C(CO)O1	0	285.72	9.217	0.651	1.044	0.655	1.152	0.123	4	10	2	0.061	0	0	10	12	5	3	0	0	0	1	0	0	1	9	1	38.7	32.3	16.1	9.7	3.2	0	0	3	4	16	14	1	0.737	0.143	1.143	2	0.667	0	0	2
203	clemastine	CN1CCCC1CCOC(C)(c1ccccc1)c1ccc(Cl)cc1	0	343.93	6.879	0.608	0.985	0.664	1.121	0.094	3	12	6	0.115	0	0	12	26	1	1	0	0	0	1	0	0	1	3	1	52	42	2	2	2	0	0	3	3	17	17	0	0.708	0	1	3	1	0	0	1
204	clevidipine	CCCC(=O)OCOC(=O)C1=C(C)NC(C)=C(C(=O)OC)C1c1cccc(Cl)c1Cl	0	456.35	8.61	0.647	1.025	0.671	1.125	0.071	9	11	10	0.185	5	0	6	23	1	6	0	0	0	2	0	0	2	9	2	43.4	39.6	1.9	11.3	3.8	0	0	2	2	12	12	0	0.4	0	1	2	1	0	0	0
205	Clidinium	C[N+]12CCC(CC1)C(OC(=O)C(O)(c1ccccc1)c1ccccc1)C2	0	352.49	6.779	0.611	0.993	0.652	1.121	0.089	3	13	5	0.091	1	0	12	26	1	3	0	0	0	0	0	0	0	4	0	50	42.3	1.9	5.8	0	0	1	4	5	24	18	3	0.769	0.3	1.2	3	0.75	0	0	0
207	Clobazam	CN1C(=O)CC(=O)N(c2ccccc2)c2cc(Cl)ccc21	0	300.76	8.846	0.69	1.014	0.716	1.113	0.11	4	14	1	0.028	2	0	12	13	2	2	0	0	0	1	0	0	1	5	1	38.2	47.1	5.9	5.9	2.9	0	0	3	4	19	17	1	0.81	0.118	1.118	2	0.667	0	0	0
209	Clofazimine	CC(C)N=c1cc2n(-c3ccc(Cl)cc3)c3ccccc3nc-2cc1Nc1ccc(Cl)cc1	0	473.43	8.608	0.691	0.998	0.734	1.11	0.07	4	22	4	0.068	4	0	18	22	4	0	0	0	0	2	0	0	2	6	2	40	49.1	7.3	0	3.6	0	0	5	8	30	26	2	0.788	0.154	1.154	3	0.6	0	0	0
210	Clofedanol	CN(C)CCC(O)(c1ccccc1)c1ccccc1Cl	0	289.83	7.246	0.621	0.99	0.673	1.12	0.111	4	12	5	0.122	0	0	12	20	1	1	0	0	0	1	0	0	1	3	1	50	42.5	2.5	2.5	2.5	0	0	2	2	12	12	0	0.6	0	1	2	1	0	0	0
212	clomacran	CN(C)CCCC1c2ccccc2Nc2ccc(Cl)cc21	1	300.86	7.163	0.622	0.985	0.678	1.121	0.11	3	12	4	0.091	0	0	12	21	2	0	0	0	0	1	0	0	1	3	1	50	42.9	4.8	0	2.4	0	0	3	6	18	14	2	0.667	0.286	1.286	1	0.333	0	0	0
213	clometacin	COc1ccc2c(C(=O)c3ccc(Cl)cc3)c(C)n(CC(=O)O)c2c1	1	357.81	8.727	0.681	1.02	0.702	1.112	0.09	6	18	5	0.116	2	0	16	16	1	4	0	0	0	1	0	0	1	6	1	39	46.3	2.4	9.8	2.4	0	0	3	4	17	15	1	0.6	0.133	1.133	2	0.667	0	0	1
217	Clonidine	Clc1cccc(Cl)c1NC1=NCCN1	0	230.11	10.005	0.688	1.021	0.73	1.132	0.165	2	7	2	0.083	1	0	6	9	3	0	0	0	0	2	0	0	2	5	2	39.1	39.1	13	0	8.7	0	0	2	2	11	11	0	0.786	0	1	2	1	0	0	1
224	Cocaine	COC(=O)C1C(OC(=O)c2ccccc2)CC2CCC1N2C	1	303.39	7.056	0.608	1.006	0.638	1.128	0.104	4	8	5	0.111	2	0	6	21	1	4	0	0	0	0	0	0	0	5	0	48.8	39.5	2.3	9.3	0	0	0	3	4	17	13	2	0.636	0.286	1.214	2	0.667	0	0	1
225	codeine	COc1ccc2c3c1OC1C(O)C=CC4C(C2)N(C)CCC341	0	299.4	6.963	0.615	0.998	0.651	1.123	0.113	3	7	1	0.021	1	0	6	21	1	3	0	0	0	0	0	0	0	4	0	48.8	41.9	2.3	7	0	0	0	5	24	29	15	7	0.818	0.778	1.611	1	0.2	0	0	1
226	Colchicine	COc1cc2c(c(OC)c1OC)-c1ccc(OC)c(=O)cc1C(NC(C)=O)CC2	0	399.48	7.398	0.623	1.012	0.646	1.125	0.076	7	11	5	0.089	5	0	6	25	1	6	0	0	0	0	0	0	0	7	0	46.3	40.7	1.9	11.1	0	0	0	3	6	20	16	2	0.552	0.25	1.25	1	0.333	0	0	0
227	conivaptan	Cc1nc2c([nH]1)CCN(C(=O)c1ccc(NC(=O)c3ccccc3-c3ccccc3)cc1)c1ccccc1-2	0	498.62	7.791	0.677	0.997	0.708	1.109	0.061	3	31	4	0.058	2	0	29	26	4	2	0	0	0	0	0	0	0	6	0	40.6	50	6.3	3.1	0	0	0	6	9	36	32	2	0.842	0.125	1.125	4	0.667	0	0	1
229	cortisone acetate	CC(=O)OCC(=O)C1(O)CCC2C3CCC4=CC(=O)CCC4(C)C3C(=O)CC21C	0	402.53	6.823	0.596	1.004	0.63	1.127	0.079	8	5	4	0.065	5	0	0	30	0	6	0	0	0	0	0	0	0	6	0	50.8	39	0	10.2	0	0	0	4	10	23	17	3	0.586	0.353	1.353	1	0.25	0	0	1
233	Cyclizine	CN1CCN(C(c2ccccc2)c2ccccc2)CC1	0	266.42	6.343	0.603	0.977	0.658	1.123	0.116	1	12	3	0.068	0	0	12	22	2	0	0	0	0	0	0	0	0	2	0	52.4	42.9	4.8	0	0	0	0	3	3	18	18	0	0.9	0	1	3	1	0	0	0
235	cyclofenil	CC(=O)Oc1ccc(C(=C2CCCCC2)c2ccc(OC(C)=O)cc2)cc1	1	364.47	7.146	0.631	0.998	0.666	1.114	0.083	4	15	6	0.113	3	0	12	24	0	4	0	0	0	0	0	0	0	4	0	47.1	45.1	0	7.8	0	0	0	3	3	18	18	0	0.667	0	1	3	1	0	0	0
241	Cysteine	NC(CS)C(=O)O	0	121.18	8.656	0.587	1.035	0.632	1.149	0.286	4	1	2	0.154	1	0	0	7	1	2	0	1	0	0	0	0	1	4	0	50	21.4	7.1	14.3	0	0	0	0	0	0	0	0	0	0	0	0	0	0	0	0
249	danazol	C#CC1(O)CCC2C3CCC4=Cc5oncc5CC4(C)C3CCC21C	1	337.5	6.49	0.602	0.985	0.65	1.121	0.097	4	7	0	0	1	1	5	27	1	2	0	0	0	0	0	0	0	3	0	51.9	42.3	1.9	3.8	0	2	0	5	15	28	20	4	0.8	0.4	1.4	1	0.2	0	0	2
251	Dapsone	Nc1ccc(S(=O)(=O)c2ccc(N)cc2)cc1	1	248.33	8.563	0.665	1.012	0.703	1.118	0.132	4	14	2	0.067	2	0	12	12	2	2	0	1	0	0	0	0	1	5	0	41.4	41.4	6.9	6.9	0	0	0	2	2	12	12	0	0.706	0	1	2	1	0	0	0
253	darifenacin	NC(=O)C(c1ccccc1)(c1ccccc1)C1CCN(CCc2ccc3c(c2)CCO3)C1	0	426.6	6.881	0.627	0.988	0.671	1.117	0.073	2	19	7	0.106	1	0	18	30	2	2	0	0	0	0	0	0	0	4	0	48.4	45.2	3.2	3.2	0	0	0	5	6	28	26	1	0.812	0.077	1.077	4	0.8	0	0	2
263	Dehydroepiandrosterone	CC12CCC3C(CC=C4CC(O)CCC43C)C1CCC2=O	1	288.47	5.887	0.567	0.98	0.624	1.127	0.114	4	2	0	0	2	0	0	28	0	2	0	0	0	0	0	0	0	2	0	57.1	38.8	0	4.1	0	0	0	4	10	23	17	3	0.81	0.353	1.353	1	0.25	0	0	1
270	dexchlorpheniramine	CN(C)CCC(c1ccc(Cl)cc1)c1ccccn1	0	274.82	7.232	0.621	0.986	0.677	1.123	0.117	3	12	5	0.128	0	0	12	19	2	0	0	0	0	1	0	0	1	3	1	50	42.1	5.3	0	2.6	0	0	2	2	12	12	0	0.632	0	1	2	1	0	0	0
273	dextromethorphan	COc1ccc2c(c1)C13CCCCC1C(C2)N(C)CC3	0	271.44	6.032	0.579	0.978	0.635	1.126	0.121	2	6	1	0.021	0	0	6	25	1	1	0	0	0	0	0	0	0	2	0	55.6	40	2.2	2.2	0	0	0	4	10	24	16	4	0.85	0.471	1.412	1	0.25	0	0	0
274	dextrose	OCC1OC(O)C(O)C(O)C1O	0	180.18	7.507	0.56	1.053	0.554	1.156	0.182	5	0	1	0.042	0	0	0	12	0	6	0	0	0	0	0	0	0	6	0	50	25	0	25	0	0	0	1	1	6	6	0	0.5	0	1	1	1	0	0	0
276	dichlorphenamide	NS(=O)(=O)c1cc(Cl)c(Cl)c(S(N)(=O)=O)c1	0	305.18	13.872	0.751	1.089	0.778	1.128	0.133	8	10	2	0.091	4	0	6	6	2	4	0	2	0	2	0	0	4	10	2	27.3	27.3	9.1	18.2	9.1	0	0	1	1	6	6	0	0.375	0	1	1	1	0	0	0
277	diclofenac	O=C(O)Cc1ccccc1Nc1c(Cl)cccc1Cl	1	296.16	9.872	0.709	1.024	0.74	1.11	0.117	4	13	4	0.129	1	0	12	11	1	2	0	0	0	2	0	0	2	5	2	36.7	46.7	3.3	6.7	6.7	0	0	2	2	12	12	0	0.632	0	1	2	1	0	0	0
279	dicyclomine	CCN(CC)CCOC(=O)C1(C2CCCCC2)CCCCC1	0	309.55	5.431	0.533	0.979	0.594	1.14	0.1	3	1	8	0.138	1	0	0	35	1	2	0	0	0	0	0	0	0	3	0	61.4	33.3	1.8	3.5	0	0	0	2	2	12	12	0	0.545	0	1	2	1	0	0	0
280	Didanosine	O=c1[nH]cnc2c1ncn2C1CCC(CO)O1	1	236.26	8.147	0.632	1.032	0.636	1.148	0.14	2	7	2	0.065	2	0	5	12	4	3	0	0	0	0	0	0	0	7	0	41.4	34.5	13.8	10.3	0	0	0	3	4	16	14	1	0.824	0.143	1.143	2	0.667	0	0	2
281	diethylpropion	CCN(CC)C(C)C(=O)c1ccccc1	0	205.33	6.039	0.573	0.982	0.627	1.131	0.143	4	7	5	0.147	1	0	6	19	1	1	0	0	0	0	0	0	0	2	0	55.9	38.2	2.9	2.9	0	0	0	1	1	6	6	0	0.4	0	1	1	1	0	0	0
285	Dihydralazine	NNc1nnc(NN)c2ccccc12	1	190.24	7.927	0.633	1.016	0.648	1.159	0.165	2	11	2	0.08	0	0	11	10	6	0	0	0	0	0	0	0	0	6	0	41.7	33.3	25	0	0	0	0	2	3	12	10	1	0.714	0.2	1.2	1	0.5	0	0	0
286	Dihydrocodeine	COc1ccc2c3c1OC1C(O)CCC4C(C2)N(C)CCC341	0	301.42	6.698	0.599	0.996	0.639	1.127	0.113	3	6	1	0.02	0	0	6	23	1	3	0	0	0	0	0	0	0	4	0	51.1	40	2.2	6.7	0	0	0	5	24	29	15	7	0.818	0.778	1.611	1	0.2	0	0	1
287	Dihydroergotamine	CN1CC(C(=O)NC2(C)OC3(O)C4CCCN4C(=O)C(Cc4ccccc4)N3C2=O)CC2c3cccc4[nH]cc(c34)CC21	0	583.75	7.297	0.626	1.004	0.656	1.127	0.055	6	19	4	0.046	3	0	16	37	5	5	0	0	0	0	0	0	0	10	0	46.3	41.3	6.3	6.3	0	0	0	8	19	45	33	6	0.791	0.353	1.324	3	0.375	0	0	3
289	dimercaprol	OCC(S)CS	0	124.25	8.875	0.585	1.001	0.7	1.122	0.333	3	0	2	0.154	0	0	0	8	0	1	0	2	0	0	0	0	2	3	0	57.1	21.4	0	7.1	0	0	0	0	0	0	0	0	0	0	0	0	0	0	0	0
291	Diosmin	COc1ccc(-c2cc(=O)c3c(O)cc(OC4OC(COC5OC(C)C(O)C(O)C5O)C(O)C(O)C4O)cc3o2)cc1O	0	608.6	8.115	0.629	1.041	0.627	1.13	0.052	11	14	7	0.089	2	0	12	32	0	15	0	0	0	0	0	0	0	15	0	42.7	37.3	0	20	0	0	0	5	6	30	28	1	0.651	0.071	1.071	4	0.8	0	0	0
292	diphenhydramine	CN(C)CCOC(c1ccccc1)c1ccccc1	0	255.39	6.385	0.6	0.982	0.652	1.121	0.117	2	12	6	0.146	0	0	12	21	1	1	0	0	0	0	0	0	0	2	0	52.5	42.5	2.5	2.5	0	0	0	2	2	12	12	0	0.632	0	1	2	1	0	0	0
293	diphenoxylate	CCOC(=O)C1(c2ccccc2)CCN(CCC(C#N)(c2ccccc2)c2ccccc2)CC1	0	452.64	6.858	0.627	0.987	0.672	1.116	0.066	3	20	9	0.13	1	1	18	32	2	2	0	0	0	0	0	0	0	4	0	48.5	45.5	3	3	0	1	0	4	4	24	24	0	0.706	0	1	4	1	0	0	0
295	disulfiram	CCN(CC)C(=S)SSC(=S)N(CC)CC	1	296.6	8.239	0.598	0.985	0.707	1.123	0.125	6	2	7	0.2	2	0	0	20	2	0	0	4	0	0	0	0	4	6	0	55.6	27.8	5.6	0	0	0	0	0	0	0	0	0	0	0	0	0	0	0	0	0
296	Ditazol	OCCN(CCO)c1nc(-c2ccccc2)c(-c2ccccc2)o1	0	324.41	7.373	0.635	1.003	0.664	1.122	0.094	2	17	7	0.152	0	0	17	20	2	3	0	0	0	0	0	0	0	5	0	45.5	43.2	4.5	6.8	0	0	0	3	3	17	17	0	0.708	0	1	3	1	0	0	1
297	dobutamine	CC(CCc1ccc(O)cc1)NCCc1ccc(O)c(O)c1	0	301.42	6.698	0.599	0.996	0.639	1.127	0.1	4	12	7	0.152	0	0	12	23	1	3	0	0	0	0	0	0	0	4	0	51.1	40	2.2	6.7	0	0	0	2	2	12	12	0	0.545	0	1	2	1	0	0	0
299	Docosahexaenoic Acid	CCC=CCC=CCC=CCC=CCC=CCC=CCCC(=O)O	0	328.54	5.867	0.569	0.978	0.627	1.126	0.083	3	7	14	0.255	7	0	0	32	0	2	0	0	0	0	0	0	0	2	0	57.1	39.3	0	3.6	0	0	0	0	0	0	0	0	0	0	0	0	0	0	0	0
300	Docusate	CCCCC(CC)COC(=O)CC(C(=O)OCC(CC)CCCC)S(=O)(=O)O	0	422.65	6.404	0.548	1.002	0.595	1.141	0.071	9	4	18	0.277	4	0	0	38	0	7	0	1	0	0	0	0	1	8	0	57.6	30.3	0	10.6	0	0	0	0	0	0	0	0	0	0	0	0	0	0	0	0
301	dofetilide	CN(CCOc1ccc(NS(C)(=O)=O)cc1)CCc1ccc(NS(C)(=O)=O)cc1	0	441.63	7.886	0.613	1.012	0.656	1.132	0.074	7	16	11	0.193	4	0	12	27	3	5	0	2	0	0	0	0	2	10	0	48.2	33.9	5.4	8.9	0	0	0	2	2	12	12	0	0.414	0	1	2	1	0	0	0
302	Dolasetron	O=C(OC1CC2CC3CC(C1)N2CC3=O)c1c[nH]c2ccccc12	0	324.41	7.373	0.635	1.003	0.664	1.122	0.101	2	12	3	0.062	2	0	10	20	2	3	0	0	0	0	0	0	0	5	0	45.5	43.2	4.5	6.8	0	0	0	5	10	29	17	6	0.833	0.6	1.45	2	0.4	0	0	1
304	dopamine	NCCc1ccc(O)c(O)c1	0	153.2	6.964	0.595	1.008	0.624	1.136	0.2	3	6	2	0.091	0	0	6	11	1	2	0	0	0	0	0	0	0	3	0	50	36.4	4.5	9.1	0	0	0	1	1	6	6	0	0.545	0	1	1	1	0	0	0
306	doxapram	CCN1CC(CCN2CCOCC2)C(c2ccccc2)(c2ccccc2)C1=O	0	378.56	6.527	0.601	0.987	0.648	1.125	0.082	2	13	6	0.098	1	0	12	30	2	2	0	0	0	0	0	0	0	4	0	51.7	41.4	3.4	3.4	0	0	0	4	4	23	23	0	0.821	0	1	4	1	0	0	1
311	doxylamine	CN(C)CCOC(C)(c1ccccc1)c1ccccn1	0	270.41	6.438	0.596	0.985	0.645	1.128	0.111	3	12	6	0.14	0	0	12	22	2	1	0	0	0	0	0	0	0	3	0	52.4	40.5	4.8	2.4	0	0	0	2	2	12	12	0	0.6	0	1	2	1	0	0	0
312	Dronabinol	CCCCCc1cc(O)c2c(c1)OC(C)(C)C1CCC(C)=CC21	0	314.51	5.934	0.572	0.979	0.629	1.125	0.099	5	7	4	0.073	1	0	6	30	0	2	0	0	0	0	0	0	0	2	0	56.6	39.6	0	3.8	0	0	0	3	6	18	14	2	0.609	0.286	1.286	1	0.333	0	0	0
314	droperidol	O=C(CCCN1CC=C(n2c(=O)[nH]c3ccccc32)CC1)c1ccc(F)cc1	0	379.47	7.589	0.643	1.006	0.67	1.128	0.082	3	15	6	0.113	3	0	12	22	3	2	0	0	1	0	0	0	0	6	1	44	44	6	4	2	0	0	4	5	23	21	1	0.75	0.095	1.095	3	0.75	0	0	1
315	droxicam	CN1c2c(oc(=O)n(-c3ccccn3)c2=O)-c2ccccc2S1(=O)=O	1	357.37	9.927	0.72	1.043	0.722	1.115	0.093	5	17	1	0.026	5	0	12	11	3	5	0	1	0	0	0	0	1	9	0	30.6	44.4	8.3	13.9	0	0	0	4	7	24	20	2	0.8	0.2	1.2	2	0.5	0	0	0
316	Droxidopa	NC(C(=O)O)C(O)c1ccc(O)c(O)c1	0	213.21	8.2	0.624	1.044	0.619	1.139	0.143	6	7	3	0.115	1	0	6	11	1	5	0	0	0	0	0	0	0	6	0	42.3	34.6	3.8	19.2	0	0	0	1	1	6	6	0	0.4	0	1	1	1	0	0	0
318	dutasteride	CC12C=CC(=O)NC1CCC1C2CCC2(C)C(C(=O)Nc3cc(C(F)(F)F)ccc3C(F)(F)F)CCC12	0	528.59	7.889	0.623	1.029	0.634	1.157	0.062	10	9	2	0.028	3	0	6	30	2	2	0	0	6	0	0	0	0	10	6	44.8	40.3	3	3	9	0	0	5	11	29	23	3	0.622	0.261	1.261	2	0.4	0	0	1
319	dyphylline	Cn1c(=O)c2c(ncn2CC(O)CO)n(C)c1=O	0	254.28	7.946	0.612	1.035	0.614	1.153	0.124	6	7	3	0.091	2	0	5	14	4	4	0	0	0	0	0	0	0	8	0	43.8	31.3	12.5	12.5	0	0	0	2	3	11	9	1	0.5	0.222	1.222	1	0.5	0	0	1
322	edrophonium	CC[N+](C)(C)c1cccc(O)c1	0	166.27	5.938	0.56	0.984	0.613	1.136	0.182	4	6	2	0.071	0	0	6	16	1	1	0	0	0	0	0	0	0	2	0	57.1	35.7	3.6	3.6	0	0	1	1	1	6	6	0	0.5	0	1	1	1	0	0	0
323	Efavirenz	O=C1Nc2ccc(Cl)cc2C(C#CC2CC2)(C(F)(F)F)O1	1	315.69	10.523	0.72	1.064	0.705	1.146	0.11	5	8	0	0	1	1	6	9	1	2	0	0	3	1	0	0	1	7	4	30	46.7	3.3	6.7	13.3	2	0	3	4	15	13	1	0.619	0.154	1.154	2	0.667	1	0	0
324	Eicosapentaenoic Acid	CCC=CCC=CCC=CCC=CCC=CCCCC(=O)O	0	302.5	5.817	0.564	0.979	0.622	1.128	0.091	3	6	13	0.255	6	0	0	30	0	2	0	0	0	0	0	0	0	2	0	57.7	38.5	0	3.8	0	0	0	0	0	0	0	0	0	0	0	0	0	0	0	0
326	Eletriptan	CN1CCCC1Cc1c[nH]c2ccc(CCS(=O)(=O)c3ccccc3)cc12	0	382.57	7.218	0.622	0.991	0.674	1.119	0.085	3	18	6	0.107	2	0	16	26	2	2	0	1	0	0	0	0	1	5	0	49.1	41.5	3.8	3.8	0	0	0	4	5	22	20	1	0.741	0.1	1.1	3	0.75	0	0	2
327	Eliglustat	CCCCCCCC(=O)NC(CN1CCCC1)C(O)c1ccc2c(c1)OCCO2	0	404.61	6.225	0.567	0.993	0.612	1.137	0.076	3	7	11	0.164	1	0	6	36	2	4	0	0	0	0	0	0	0	6	0	55.4	35.4	3.1	6.2	0	0	0	3	4	17	15	1	0.517	0.133	1.133	2	0.667	0	0	1
331	Emtricitabine	Nc1nc(=O)n(C2CSC(CO)O2)cc1F	0	247.28	9.511	0.649	1.054	0.654	1.156	0.142	4	3	2	0.074	3	0	0	10	3	3	0	1	1	0	0	0	1	8	1	38.5	30.8	11.5	11.5	3.8	0	0	2	2	11	11	0	0.687	0	1	2	1	0	0	1
336	Enzalutamide	CNC(=O)c1ccc(N2C(=S)N(c3ccc(C#N)c(C(F)(F)F)c3)C(=O)C2(C)C)cc1F	0	464.48	9.677	0.697	1.047	0.696	1.146	0.069	11	16	3	0.06	3	1	12	16	4	2	0	1	4	0	0	0	1	11	4	33.3	43.8	8.3	4.2	8.3	1	0	3	3	17	17	0	0.531	0	1	3	1	0	0	1
338	epinephrine	CNCC(O)c1ccc(O)c(O)c1	0	183.23	7.047	0.589	1.015	0.613	1.139	0.167	4	6	3	0.115	0	0	6	13	1	3	0	0	0	0	0	0	0	4	0	50	34.6	3.8	11.5	0	0	0	1	1	6	6	0	0.462	0	1	1	1	0	0	0
341	Epoprostenol	CCCCCC(O)C=CC1C(O)CC2OC(=CCCCC(=O)O)CC21	0	352.52	6.185	0.561	0.996	0.604	1.135	0.087	5	3	10	0.172	3	0	0	32	0	5	0	0	0	0	0	0	0	5	0	56.1	35.1	0	8.8	0	0	0	2	3	10	8	1	0.32	0.25	1.25	1	0.5	0	0	2
344	ergocalciferol	C=C1CCC(O)CC1=CC=C1CCCC2(C)C1CCC2C(C)C=CC(C)C(C)C	0	396.72	5.435	0.552	0.969	0.619	1.128	0.076	7	4	5	0.067	4	0	0	44	0	1	0	0	0	0	0	0	0	1	0	60.3	38.4	0	1.4	0	0	0	3	4	17	15	1	0.517	0.133	1.133	2	0.667	0	0	1
345	Ergotamine	CN1CC(C(=O)NC2(C)OC3(O)C4CCCN4C(=O)C(Cc4ccccc4)N3C2=O)C=C2c3cccc4[nH]cc(c34)CC21	0	581.73	7.458	0.636	1.005	0.663	1.125	0.055	6	20	4	0.047	4	0	16	35	5	5	0	0	0	0	0	0	0	10	0	44.9	42.3	6.4	6.4	0	0	0	8	19	45	33	6	0.791	0.353	1.324	3	0.375	0	0	3
354	estazolam	Clc1ccc2c(c1)C(c1ccccc1)=NCc1nncn1-2	0	294.76	9.211	0.719	1.008	0.748	1.112	0.114	1	18	1	0.029	1	0	17	11	4	0	0	0	0	1	0	0	1	5	1	34.4	50	12.5	0	3.1	0	0	4	7	24	20	2	0.952	0.2	1.2	2	0.5	0	0	1
355	estramustine	CC12CCC3c4ccc(OC(=O)N(CCCl)CCCl)cc4CCC3C1CCC2O	1	440.45	7.341	0.604	0.998	0.654	1.128	0.079	5	7	4	0.063	1	0	6	31	1	3	0	0	0	2	0	0	2	6	2	51.7	38.3	1.7	5	3.3	0	0	4	10	23	17	3	0.586	0.353	1.353	1	0.25	0	0	1
356	Eszopiclone	CN1CCN(C(=O)OC2c3nccnc3C(=O)N2c2ccc(Cl)cn2)CC1	0	388.85	8.837	0.665	1.028	0.678	1.138	0.085	4	14	3	0.064	2	0	12	17	6	3	0	0	0	1	0	0	1	10	1	38.6	38.6	13.6	6.8	2.3	0	0	4	5	23	21	1	0.778	0.095	1.095	3	0.75	0	0	1
357	Ethacrynic Acid	C=C(CC)C(=O)c1ccc(OCC(=O)O)c(Cl)c1Cl	0	303.15	9.779	0.684	1.037	0.705	1.117	0.111	7	9	6	0.194	3	0	6	12	0	4	0	0	0	2	0	0	2	6	2	38.7	41.9	0	12.9	6.5	0	0	1	1	6	6	0	0.316	0	1	1	1	0	0	0
358	ethambutol	CCC(CO)NCCNC(CC)CO	1	204.36	5.378	0.507	0.989	0.56	1.157	0.143	4	0	9	0.243	0	0	0	24	2	2	0	0	0	0	0	0	0	4	0	63.2	26.3	5.3	5.3	0	0	0	0	0	0	0	0	0	0	0	0	0	0	0	0
362	etomidate	CCOC(=O)c1cncn1C(C)c1ccccc1	0	244.32	7.186	0.622	1.001	0.654	1.127	0.124	3	12	5	0.143	1	0	11	16	2	2	0	0	0	0	0	0	0	4	0	47.1	41.2	5.9	5.9	0	0	0	2	2	11	11	0	0.611	0	1	2	1	0	0	1
367	exametazime	CC(=NO)C(C)NCC(C)(C)CNC(C)C(C)=NO	0	272.45	5.797	0.528	0.993	0.576	1.157	0.105	8	2	8	0.174	2	0	0	28	4	2	0	0	0	0	0	0	0	6	0	59.6	27.7	8.5	4.3	0	0	0	0	0	0	0	0	0	0	0	0	0	0	0	0
369	exifone	O=C(c1cc(O)c(O)c(O)c1)c1ccc(O)c(O)c1O	1	278.23	9.274	0.688	1.057	0.666	1.118	0.111	7	13	2	0.065	1	0	12	10	0	7	0	0	0	0	0	0	0	7	0	33.3	43.3	0	23.3	0	0	0	2	2	12	12	0	0.6	0	1	2	1	0	0	0
371	Ezogabine	CCOC(=O)Nc1ccc(NCc2ccc(F)cc2)cc1N	0	303.37	7.584	0.627	1.014	0.649	1.139	0.1	4	13	6	0.146	1	0	12	18	3	2	0	0	1	0	0	0	0	6	1	45	40	7.5	5	2.5	0	0	2	2	12	12	0	0.545	0	1	2	1	0	0	0
372	falnidamol	CN1CCC(Nc2ncc3ncnc(Nc4ccc(F)c(Cl)c4)c3n2)CC1	1	387.89	8.432	0.653	1.016	0.678	1.145	0.085	3	17	4	0.082	0	0	17	19	7	0	0	0	1	1	0	0	1	9	2	41.3	39.1	15.2	0	4.3	0	0	4	5	24	22	1	0.815	0.091	1.091	3	0.75	0	0	0
373	Famciclovir	CC(=O)OCC(CCn1cnc2cnc(N)nc21)COC(C)=O	0	321.38	7.652	0.611	1.024	0.623	1.148	0.095	5	12	9	0.209	2	0	10	19	5	4	0	0	0	0	0	0	0	9	0	45.2	33.3	11.9	9.5	0	0	0	2	3	11	9	1	0.391	0.222	1.222	1	0.5	0	0	1
377	fenclozic acid	O=C(O)Cc1csc(-c2ccc(Cl)cc2)n1	1	253.72	10.572	0.732	1.029	0.769	1.102	0.142	3	12	3	0.12	1	0	11	8	1	2	0	1	0	1	0	0	2	5	1	33.3	45.8	4.2	8.3	4.2	0	0	2	2	11	11	0	0.687	0	1	2	1	0	0	1
379	fenoldopam	Oc1ccc(C2CNCCc3c2cc(O)c(O)c3Cl)cc1	0	305.78	8.264	0.654	1.013	0.684	1.119	0.11	4	12	1	0.026	0	0	12	16	1	3	0	0	0	1	0	0	1	5	1	43.2	43.2	2.7	8.1	2.7	0	0	3	4	19	17	1	0.81	0.118	1.118	2	0.667	0	0	0
381	Fentanyl	CCC(=O)N(c1ccccc1)C1CCN(CCc2ccccc2)CC1	0	336.52	6.349	0.596	0.981	0.648	1.125	0.09	2	13	6	0.109	1	0	12	28	2	1	0	0	0	0	0	0	0	3	0	52.8	41.5	3.8	1.9	0	0	0	3	3	18	18	0	0.72	0	1	3	1	0	0	0
382	fesoterodine	CC(C)C(=O)Oc1ccc(CO)cc1C(CCN(C(C)C)C(C)C)c1ccccc1	0	411.64	6.144	0.577	0.985	0.628	1.128	0.071	8	13	11	0.162	1	0	12	37	1	3	0	0	0	0	0	0	0	4	0	55.2	38.8	1.5	4.5	0	0	0	2	2	12	12	0	0.4	0	1	2	1	0	0	0
383	fexofenadine	CC(C)(C(=O)O)c1ccc(C(O)CCCN2CCC(C(O)(c3ccccc3)c3ccccc3)CC2)cc1	0	501.72	6.602	0.604	0.989	0.649	1.121	0.06	6	19	10	0.127	1	0	18	39	1	4	0	0	0	0	0	0	0	5	0	51.3	42.1	1.3	5.3	0	0	0	4	4	24	24	0	0.649	0	1	4	1	0	0	0
386	fiduxosin	COc1cccc2c1C1CN(CCCCn3c(=O)[nH]c4c(sc5ncc(-c6ccccc6)nc54)c3=O)CC1CO2	1	555.71	8.054	0.659	1.007	0.69	1.119	0.059	3	24	7	0.093	2	0	22	29	5	4	0	1	0	0	0	0	1	10	0	42	43.5	7.2	5.8	0	0	0	7	13	40	32	4	0.8	0.25	1.25	3	0.429	0	0	2
389	fipexide	O=C(COc1ccc(Cl)cc1)N1CCN(Cc2ccc3c(c2)OCO3)CC1	1	388.88	8.102	0.646	1.014	0.673	1.124	0.085	2	13	5	0.098	1	0	12	21	2	4	0	0	0	1	0	0	1	7	1	43.8	41.7	4.2	8.3	2.1	0	0	4	5	23	21	1	0.778	0.095	1.095	3	0.75	0	0	1
390	flavoxate	Cc1c(-c2ccccc2)oc2c(C(=O)OCCN3CCCCC3)cccc2c1=O	0	391.5	7.25	0.633	1	0.666	1.117	0.079	3	15	6	0.105	3	0	12	25	1	4	0	0	0	0	0	0	0	5	0	46.3	44.4	1.9	7.4	0	0	0	4	5	24	22	1	0.759	0.091	1.091	3	0.75	0	0	0
393	Floxuridine	O=c1[nH]c(=O)n(C2CC(O)C(CO)O2)cc1F	1	246.22	8.794	0.63	1.063	0.608	1.159	0.132	5	3	2	0.069	3	0	0	11	2	5	0	0	1	0	0	0	0	8	1	39.3	32.1	7.1	17.9	3.6	0	0	2	2	11	11	0	0.647	0	1	2	1	0	0	1
396	fludrocortisone	CC12CCC(=O)C=C1CCC1C3CCC(O)(C(=O)CO)C3(C)CC(O)C12F	0	380.5	6.795	0.587	1.007	0.618	1.136	0.085	8	3	2	0.034	3	0	0	29	0	5	0	0	1	0	0	0	0	6	1	51.8	37.5	0	8.9	1.8	0	0	4	10	23	17	3	0.63	0.353	1.353	1	0.25	0	0	1
397	flumazenil	CCOC(=O)c1ncn2c1CN(C)C(=O)c1cc(F)ccc1-2	0	303.32	8.426	0.66	1.031	0.664	1.138	0.104	5	13	3	0.079	2	0	11	14	3	3	0	0	1	0	0	0	0	7	1	38.9	41.7	8.3	8.3	2.8	0	0	3	6	18	14	2	0.636	0.286	1.286	1	0.333	0	0	1
398	fluorescein	O=C1OC2(c3ccc(O)cc3Oc3cc(O)ccc32)c2ccccc21	0	332.32	8.982	0.723	1.025	0.725	1.096	0.097	3	19	0	0	1	0	18	12	0	5	0	0	0	0	0	0	0	5	0	32.4	54.1	0	13.5	0	0	0	5	9	29	23	3	0.88	0.273	1.318	1	0.2	0	0	1
399	Fluorometholone	CC(=O)C1(O)CCC2C3CC(C)C4=CC(=O)C=CC4(C)C3(F)C(O)CC21C	0	376.51	6.723	0.592	1.001	0.628	1.132	0.085	9	4	1	0.017	4	0	0	29	0	4	0	0	1	0	0	0	0	5	1	51.8	39.3	0	7.1	1.8	0	0	4	10	23	17	3	0.63	0.353	1.353	1	0.25	0	0	1
405	Flutamide	CC(C)C(=O)Nc1ccc([N+](=O)[O-])c(C(F)(F)F)c1	1	276.24	9.208	0.65	1.068	0.625	1.171	0.111	8	9	3	0.1	3	0	6	11	2	3	0	0	3	0	0	0	0	8	3	36.7	36.7	6.7	10	10	0	0	1	1	6	6	0	0.316	0	1	1	1	0	0	0
408	folic acid	Nc1nc(=O)c2nc(CNc3ccc(C(=O)NC(CCC(=O)O)C(=O)O)cc3)cnc2[nH]1	0	441.45	8.656	0.659	1.039	0.654	1.142	0.069	7	17	9	0.17	5	0	12	19	7	6	0	0	0	0	0	0	0	13	0	37.3	37.3	13.7	11.8	0	0	0	3	4	18	16	1	0.5	0.125	1.125	2	0.667	0	0	0
411	Formoterol	COc1ccc(CC(C)NCC(O)c2ccc(O)c(NC=O)c2)cc1	0	344.45	7.03	0.606	1.005	0.637	1.131	0.087	5	13	8	0.16	1	0	12	24	2	4	0	0	0	0	0	0	0	6	0	49	38.8	4.1	8.2	0	0	0	2	2	12	12	0	0.48	0	1	2	1	0	0	0
417	frovatriptan	CNC1CCc2[nH]c3ccc(C(N)=O)cc3c2C1	0	243.34	6.953	0.613	0.995	0.651	1.132	0.131	3	11	2	0.054	1	0	10	17	3	1	0	0	0	0	0	0	0	4	0	48.6	40	8.6	2.9	0	0	0	3	6	17	13	2	0.722	0.308	1.308	1	0.333	0	0	1
419	Furosemide	NS(=O)(=O)c1cc(C(=O)O)c(NCc2ccco2)cc1Cl	0	330.77	10.337	0.696	1.052	0.706	1.124	0.105	6	14	5	0.152	3	0	11	11	2	5	0	1	0	1	0	0	2	9	1	34.4	37.5	6.3	15.6	3.1	0	0	2	2	11	11	0	0.524	0	1	2	1	0	0	1
422	Galantamine	COc1ccc2c3c1OC1CC(O)C=CC31CCN(C)C2	0	287.39	6.843	0.606	0.998	0.642	1.126	0.114	3	7	1	0.022	1	0	6	21	1	3	0	0	0	0	0	0	0	4	0	50	40.5	2.4	7.1	0	0	0	4	12	24	16	4	0.81	0.471	1.412	1	0.25	0	0	1
423	gamma hydroxybutyric acid	O=C(O)CCCO	0	104.12	6.941	0.55	1.034	0.561	1.153	0.286	3	1	3	0.214	1	0	0	8	0	3	0	0	0	0	0	0	0	3	0	53.3	26.7	0	20	0	0	0	0	0	0	0	0	0	0	0	0	0	0	0	0
424	Ganciclovir	Nc1nc(=O)c2ncn(COC(CO)CO)c2[nH]1	0	255.27	8.235	0.615	1.044	0.609	1.161	0.124	4	7	5	0.156	2	0	5	13	5	4	0	0	0	0	0	0	0	9	0	41.9	29	16.1	12.9	0	0	0	2	3	11	9	1	0.5	0.222	1.222	1	0.5	0	0	1
426	Gatifloxacin	COc1c(N2CCNC(C)C2)c(F)cc2c(=O)c(C(=O)O)cn(C3CC3)c12	1	375.44	7.662	0.624	1.02	0.641	1.139	0.085	6	9	4	0.077	3	0	6	22	3	4	0	0	1	0	0	0	0	8	1	44.9	38.8	6.1	8.2	2	0	0	4	5	21	19	1	0.704	0.105	1.105	3	0.75	1	0	0
431	Gentamicin	CNC(C)C1CCC(N)C(OC2C(N)CC(N)C(OC3OCC(C)(O)C(NC)C3O)C2O)O1	0	477.69	6.285	0.541	1.008	0.575	1.156	0.066	10	0	7	0.09	0	0	0	43	5	7	0	0	0	0	0	0	0	12	0	56.6	27.6	6.6	9.2	0	0	0	3	3	18	18	0	0.545	0	1	3	1	0	0	0
432	Gestrinone	C#CC1(O)CCC2C3CCC4=CC(=O)CCC4=C3C=CC21CC	0	308.45	6.563	0.612	0.984	0.661	1.115	0.103	4	5	1	0.02	4	1	0	24	0	2	0	0	0	0	0	0	0	2	0	51.1	44.7	0	4.3	0	2	0	4	10	23	17	3	0.739	0.353	1.353	1	0.25	0	0	1
433	glafenine	O=C(OCC(O)CO)c1ccccc1Nc1ccnc2cc(Cl)ccc12	1	372.83	8.67	0.673	1.021	0.693	1.119	0.086	4	18	7	0.156	1	0	17	17	2	4	0	0	0	1	0	0	1	7	1	39.5	44.2	4.7	9.3	2.3	0	0	3	4	18	16	1	0.615	0.125	1.125	2	0.667	0	0	0
434	Gliclazide	Cc1ccc(S(=O)(=O)NC(=O)NN2CC3CCCC3C2)cc1	0	323.46	7.522	0.608	1.007	0.648	1.134	0.104	4	9	3	0.067	3	0	6	21	3	3	0	1	0	0	0	0	1	7	0	48.8	34.9	7	7	0	0	0	3	4	16	14	1	0.636	0.143	1.143	2	0.667	0	0	2
437	Glutaraldehyde	O=CCCCC=O	0	100.13	6.675	0.569	1.013	0.597	1.139	0.286	2	2	4	0.286	2	0	0	8	0	2	0	0	0	0	0	0	0	2	0	53.3	33.3	0	13.3	0	0	0	0	0	0	0	0	0	0	0	0	0	0	0	0
438	glycopyrrolate	C[N+]1(C)CCC(OC(=O)C(O)(c2ccccc2)C2CCCC2)C1	0	318.48	6.245	0.574	0.99	0.621	1.132	0.099	4	7	5	0.094	1	0	6	28	1	3	0	0	0	0	0	0	0	4	0	54.9	37.3	2	5.9	0	0	1	3	3	16	16	0	0.696	0	1	3	1	0	0	2
442	guaifenesin	COc1ccccc1OCC(O)CO	0	198.24	7.08	0.591	1.018	0.612	1.134	0.154	3	6	5	0.179	0	0	6	14	0	4	0	0	0	0	0	0	0	4	0	50	35.7	0	14.3	0	0	0	1	1	6	6	0	0.429	0	1	1	1	0	0	0
443	guanethidine	NC(N)=NCCN1CCCCCCC1	0	198.36	5.51	0.523	0.982	0.58	1.159	0.154	2	1	3	0.083	1	0	0	22	4	0	0	0	0	0	0	0	0	4	0	61.1	27.8	11.1	0	0	0	0	1	1	8	8	0	0.571	0	1	1	1	0	0	0
444	Guanidine	N=C(N)N	0	59.09	6.566	0.51	1.021	0.531	1.212	0.5	3	1	0	0	1	0	0	5	3	0	0	0	0	0	0	0	0	3	0	55.6	11.1	33.3	0	0	0	0	0	0	0	0	0	0	0	0	0	0	0	0	0
449	Heroin	CC(=O)Oc1ccc2c3c1OC1C(OC(C)=O)C=CC4C(C2)N(C)CCC341	0	369.45	7.389	0.628	1.009	0.653	1.122	0.088	5	9	4	0.074	3	0	6	23	1	5	0	0	0	0	0	0	0	6	0	46	42	2	10	0	0	0	5	24	29	15	7	0.667	0.778	1.611	1	0.2	0	0	1
450	Hesperidin	COc1ccc(C2CC(=O)c3c(O)cc(OC4OC(COC5OC(C)C(O)C(O)C5O)C(O)C(O)C4O)cc3O2)cc1O	0	610.62	7.93	0.619	1.038	0.62	1.132	0.052	11	13	7	0.086	1	0	12	34	0	15	0	0	0	0	0	0	0	15	0	44.2	36.4	0	19.5	0	0	0	5	6	30	28	1	0.651	0.071	1.071	4	0.8	0	0	0
451	Hexocyclium Methylsulfate	C[N+]1(C)CCN(CC(O)(c2ccccc2)C2CCCCC2)CC1	0	317.55	5.671	0.552	0.977	0.612	1.136	0.099	3	6	4	0.069	0	0	6	33	2	1	0	0	0	0	0	0	0	3	0	58.9	35.7	3.6	1.8	0	0	1	3	3	18	18	0	0.783	0	1	3	1	0	0	0
452	histamine diphosphate	NCCc1cnc[nH]1	0	111.17	6.539	0.567	0.997	0.606	1.161	0.286	1	5	2	0.118	0	0	5	9	3	0	0	0	0	0	0	0	0	3	0	52.9	29.4	17.6	0	0	0	0	1	1	5	5	0	0.625	0	1	1	1	0	0	1
454	Hydralazine	NNc1nncc2ccccc12	1	160.2	8.01	0.657	1.009	0.677	1.141	0.197	1	11	1	0.048	0	0	11	8	4	0	0	0	0	0	0	0	0	4	0	40	40	20	0	0	0	0	2	3	12	10	1	0.833	0.2	1.2	1	0.5	0	0	0
455	Hydrochlorothiazide	NS(=O)(=O)c1cc2c(cc1Cl)NCNS2(=O)=O	1	297.77	11.911	0.708	1.07	0.731	1.134	0.132	6	10	1	0.038	4	0	6	8	3	4	0	2	0	1	0	0	3	10	1	32	28	12	16	4	0	0	2	3	12	10	1	0.588	0.2	1.2	1	0.5	0	0	0
456	Hydrocodone	COc1ccc2c3c1OC1C(=O)CCC4C(C2)N(C)CCC314	0	299.4	6.963	0.615	0.998	0.651	1.123	0.113	3	7	1	0.021	1	0	6	21	1	3	0	0	0	0	0	0	0	4	0	48.8	41.9	2.3	7	0	0	0	5	24	29	15	7	0.818	0.778	1.611	1	0.2	0	0	1
457	hydrocortisone	CC12CCC(=O)C=C1CCC1C2C(O)CC2(C)C1CCC2(O)C(=O)CO	0	362.51	6.473	0.58	0.998	0.62	1.13	0.089	7	3	2	0.034	3	0	0	30	0	5	0	0	0	0	0	0	0	5	0	53.6	37.5	0	8.9	0	0	0	4	10	23	17	3	0.654	0.353	1.353	1	0.25	0	0	1
458	Hydromorphone	CN1CCC23c4c5ccc(O)c4OC2C(=O)CCC3C1C5	0	285.37	7.134	0.623	1.001	0.656	1.122	0.119	3	7	0	0	1	0	6	19	1	3	0	0	0	0	0	0	0	4	0	47.5	42.5	2.5	7.5	0	0	0	5	24	29	15	7	0.857	0.778	1.611	1	0.2	0	0	1
461	hydroxyzine	OCCOCCN1CCN(C(c2ccccc2)c2ccc(Cl)cc2)CC1	0	374.95	7.075	0.607	0.994	0.654	1.127	0.086	2	12	8	0.145	0	0	12	27	2	2	0	0	0	1	0	0	1	5	1	50.9	39.6	3.8	3.8	1.9	0	0	3	3	18	18	0	0.692	0	1	3	1	0	0	0
462	Hyoscyamine	CN1C2CCC1CC(OC(=O)C(CO)c1ccccc1)C2	0	289.41	6.577	0.59	0.996	0.631	1.129	0.11	3	7	5	0.109	1	0	6	23	1	3	0	0	0	0	0	0	0	4	0	52.3	38.6	2.3	6.8	0	0	0	3	4	17	13	2	0.667	0.286	1.214	2	0.667	0	0	1
465	ibufenac	CC(C)Cc1ccc(CC(=O)O)cc1	1	192.28	6.409	0.588	0.991	0.633	1.125	0.154	4	7	4	0.133	1	0	6	16	0	2	0	0	0	0	0	0	0	2	0	53.3	40	0	6.7	0	0	0	1	1	6	6	0	0.429	0	1	1	1	0	0	0
466	Ibuprofen	CC(C)Cc1ccc(C(C)C(=O)O)cc1	1	206.31	6.252	0.581	0.988	0.629	1.126	0.143	5	7	4	0.121	1	0	6	18	0	2	0	0	0	0	0	0	0	2	0	54.5	39.4	0	6.1	0	0	0	1	1	6	6	0	0.4	0	1	1	1	0	0	0
467	ibutilide	CCCCCCCN(CC)CCCC(O)c1ccc(NS(C)(=O)=O)cc1	0	384.65	6.204	0.554	0.988	0.612	1.139	0.08	6	8	14	0.226	2	0	6	36	2	3	0	1	0	0	0	0	1	6	0	58.1	32.3	3.2	4.8	0	0	0	1	1	6	6	0	0.231	0	1	1	1	0	0	0
468	Icosapent Ethyl	CCC=CCC=CCC=CCC=CCC=CCCCC(=O)OCC	0	330.56	5.699	0.558	0.977	0.618	1.129	0.083	3	6	15	0.263	6	0	0	34	0	2	0	0	0	0	0	0	0	2	0	58.6	37.9	0	3.4	0	0	0	0	0	0	0	0	0	0	0	0	0	0	0	0
472	Iloperidone	COc1cc(C(C)=O)ccc1OCCCN1CCC(c2noc3cc(F)ccc23)CC1	0	426.53	7.354	0.623	1.009	0.649	1.131	0.073	4	17	8	0.131	1	0	16	27	2	4	0	0	1	0	0	0	0	7	1	46.6	41.4	3.4	6.9	1.7	0	0	4	5	23	21	1	0.677	0.095	1.095	3	0.75	0	0	1
473	Iloprost	CC#CCC(C)C(O)C=CC1C(O)CC2CC(=CCCCC(=O)O)CC21	0	360.54	6.216	0.574	0.99	0.621	1.129	0.083	6	4	8	0.136	3	1	0	32	0	4	0	0	0	0	0	0	0	4	0	55.2	37.9	0	6.9	0	2	0	2	3	10	8	1	0.308	0.25	1.25	1	0.5	0	0	2
476	Indapamide	CC1Cc2ccccc2N1NC(=O)c1ccc(Cl)c(S(N)(=O)=O)c1	0	365.87	9.147	0.673	1.022	0.705	1.122	0.094	6	15	3	0.071	3	0	12	16	3	3	0	1	0	1	0	0	2	8	1	40	40	7.5	7.5	2.5	0	0	3	4	17	15	1	0.625	0.133	1.133	2	0.667	0	0	1
483	iproniazid	CC(C)NNC(=O)c1ccncc1	1	179.25	6.894	0.593	1.002	0.626	1.145	0.167	3	7	3	0.115	1	0	6	13	3	1	0	0	0	0	0	0	0	4	0	50	34.6	11.5	3.8	0	0	0	1	1	6	6	0	0.462	0	1	1	1	0	0	0
486	isaxonine	CC(C)Nc1ncccn1	1	137.21	6.534	0.58	0.992	0.622	1.15	0.222	2	6	2	0.095	0	0	6	11	3	0	0	0	0	0	0	0	0	3	0	52.4	33.3	14.3	0	0	0	0	1	1	6	6	0	0.6	0	1	1	1	0	0	0
489	isoniazid	NNC(=O)c1ccncc1	1	137.16	8.068	0.637	1.024	0.647	1.149	0.222	2	7	1	0.059	1	0	6	7	3	1	0	0	0	0	0	0	0	4	0	41.2	35.3	17.6	5.9	0	0	0	1	1	6	6	0	0.6	0	1	1	1	0	0	0
490	isoproterenol	CC(C)NCC(O)c1ccc(O)c(O)c1	0	211.29	6.603	0.574	1.005	0.608	1.139	0.143	5	6	4	0.125	0	0	6	17	1	3	0	0	0	0	0	0	0	4	0	53.1	34.4	3.1	9.4	0	0	0	1	1	6	6	0	0.4	0	1	1	1	0	0	0
491	isosorbide dinitrate	O=[N+]([O-])OC1COC2C(O[N+](=O)[O-])COC12	0	236.16	9.84	0.639	1.103	0.58	1.163	0.142	4	4	4	0.16	4	0	0	8	2	8	0	0	0	0	0	0	0	10	0	33.3	25	8.3	33.3	0	0	0	2	3	10	8	1	0.5	0.25	1.25	1	0.5	0	0	2
492	Isosorbide Mononitrate	O=[N+]([O-])OC1COC2C(O)COC12	0	191.16	8.689	0.61	1.073	0.581	1.155	0.179	3	2	2	0.087	2	0	0	9	1	6	0	0	0	0	0	0	0	7	0	40.9	27.3	4.5	27.3	0	0	0	2	3	10	8	1	0.615	0.25	1.25	1	0.5	0	0	2
494	isoxsuprine	CC(COc1ccccc1)NC(C)C(O)c1ccc(O)cc1	0	301.42	6.698	0.599	0.996	0.639	1.127	0.1	4	12	7	0.152	0	0	12	23	1	3	0	0	0	0	0	0	0	4	0	51.1	40	2.2	6.7	0	0	0	2	2	12	12	0	0.545	0	1	2	1	0	0	0
497	Ivabradine	COc1cc2c(cc1OC)CC(=O)N(CCCN(C)CC1Cc3cc(OC)c(OC)cc31)CC2	0	468.65	6.695	0.594	0.998	0.632	1.13	0.066	6	13	10	0.137	1	0	12	36	2	5	0	0	0	0	0	0	0	7	0	51.4	38.6	2.9	7.1	0	0	0	4	6	23	19	2	0.559	0.211	1.211	2	0.5	0	1	0
501	kanamycin	NCC1OC(OC2C(N)CC(N)C(OC3OC(CO)C(O)C(N)C3O)C2O)C(O)C(O)C1O	0	484.58	7.023	0.556	1.031	0.568	1.159	0.066	11	0	6	0.085	0	0	0	36	4	11	0	0	0	0	0	0	0	15	0	52.2	26.1	5.8	15.9	0	0	0	3	3	18	18	0	0.545	0	1	3	1	0	0	0
503	ketoconazole	CC(=O)N1CCN(c2ccc(OCC3COC(Cn4ccnc4)(c4ccc(Cl)cc4Cl)O3)cc2)CC1	1	531.48	8.304	0.648	1.013	0.679	1.127	0.063	4	18	7	0.103	1	0	17	28	4	4	0	0	0	2	0	0	2	10	2	43.8	40.6	6.3	6.3	3.1	0	0	5	5	28	28	0	0.778	0	1	5	1	0	0	2
506	Ketotifen	CN1CCC(=C2c3ccccc3CC(=O)c3sccc32)CC1	0	309.46	7.548	0.65	0.987	0.706	1.106	0.108	2	13	0	0	2	0	11	19	1	1	0	1	0	0	0	0	1	3	0	46.3	46.3	2.4	2.4	0	0	0	4	7	24	20	2	0.909	0.2	1.2	2	0.5	0	0	1
509	lactulose	OCC1OC(OC2C(CO)OC(O)(CO)C2O)C(O)C(O)C1O	0	342.34	7.608	0.57	1.052	0.564	1.153	0.095	8	0	5	0.109	0	0	0	22	0	11	0	0	0	0	0	0	0	11	0	48.9	26.7	0	24.4	0	0	0	2	2	11	11	0	0.478	0	1	2	1	0	0	1
510	Lamivudine	Nc1ccn(C2CSC(CO)O2)c(=O)n1	1	229.29	8.819	0.635	1.035	0.657	1.142	0.152	3	3	2	0.074	3	0	0	11	3	3	0	1	0	0	0	0	1	7	0	42.3	30.8	11.5	11.5	0	0	0	2	2	11	11	0	0.733	0	1	2	1	0	0	1
511	lamotrigine	Nc1nnc(-c2cccc(Cl)c2Cl)c(N)n1	1	256.11	11.135	0.731	1.04	0.751	1.14	0.142	4	12	1	0.042	0	0	12	7	5	0	0	0	0	2	0	0	2	7	2	30.4	39.1	21.7	0	8.7	0	0	2	2	12	12	0	0.75	0	1	2	1	0	0	0
513	Lansoprazole	Cc1c(OCC(F)(F)F)ccnc1CS(=O)c1nc2ccccc2[nH]1	1	369.4	9.472	0.68	1.045	0.685	1.148	0.09	5	17	5	0.122	1	0	16	14	3	2	0	1	3	0	0	0	1	9	3	35.9	41	7.7	5.1	7.7	0	0	3	4	17	15	1	0.6	0.133	1.133	2	0.667	0	0	1
514	lapatinib	CS(=O)(=O)CCNCc1ccc(-c2ccc3ncnc(Nc4ccc(OCc5cccc(F)c5)c(Cl)c4)c3c2)o1	1	581.11	8.805	0.677	1.019	0.703	1.121	0.056	5	30	11	0.157	2	0	28	26	4	4	0	1	1	1	0	0	2	11	2	39.4	43.9	6.1	6.1	3	0	0	5	6	29	27	1	0.675	0.074	1.074	4	0.8	0	0	1
515	l-arginine	NC(N)=NCCCC(N)C(=O)O	0	174.24	6.702	0.544	1.018	0.567	1.173	0.167	5	2	5	0.2	2	0	0	14	4	2	0	0	0	0	0	0	0	6	0	53.8	23.1	15.4	7.7	0	0	0	0	0	0	0	0	0	0	0	0	0	0	0	0
516	l-carnitine	C[N+](C)(C)CC(O)CC(=O)O	0	162.24	6.009	0.523	1.008	0.559	1.157	0.182	6	1	4	0.154	1	0	0	16	1	3	0	0	0	0	0	0	0	4	0	59.3	25.9	3.7	11.1	0	0	1	0	0	0	0	0	0	0	0	0	0	0	0	0
518	leflunomide	Cc1oncc1C(=O)Nc1ccc(C(F)(F)F)cc1	1	270.23	9.651	0.688	1.065	0.662	1.161	0.117	5	12	2	0.069	1	0	11	9	2	2	0	0	3	0	0	0	0	7	3	32.1	42.9	7.1	7.1	10.7	0	0	2	2	11	11	0	0.579	0	1	2	1	0	0	1
524	Levamisole	c1ccc(C2CN3CCSC3=N2)cc1	0	204.32	7.858	0.649	0.988	0.71	1.115	0.176	0	7	1	0.036	1	0	6	12	2	0	0	1	0	0	0	0	1	3	0	46.2	42.3	7.7	0	0	0	0	3	4	16	14	1	1	0.143	1.143	2	0.667	0	0	2
526	levodopa	NC(Cc1ccc(O)c(O)c1)C(=O)O	0	197.21	7.888	0.621	1.033	0.625	1.136	0.154	5	7	3	0.12	1	0	6	11	1	4	0	0	0	0	0	0	0	5	0	44	36	4	16	0	0	0	1	1	6	6	0	0.429	0	1	1	1	0	0	0
527	levofloxacin	CC1COc2c(N3CCN(C)CC3)c(F)cc3c(=O)c(C(=O)O)cn1c23	1	361.41	7.857	0.631	1.023	0.644	1.139	0.089	6	9	2	0.041	3	0	6	20	3	4	0	0	1	0	0	0	0	8	1	43.5	39.1	6.5	8.7	2.2	0	0	4	8	24	18	3	0.731	0.316	1.263	2	0.5	0	0	0
528	Levoleucovorin	Nc1nc(=O)c2c([nH]1)NCC(CNc1ccc(C(=O)NC(CCC(=O)O)C(=O)O)cc1)N2C=O	0	473.5	8.307	0.638	1.036	0.637	1.145	0.064	8	13	9	0.153	7	0	6	23	7	7	0	0	0	0	0	0	0	14	0	40.4	35.1	12.3	12.3	0	0	0	3	4	18	16	1	0.471	0.125	1.125	2	0.667	0	0	0
529	levomefolate calcium	CN1c2c([nH]c(N)nc2=O)NCC1CNc1ccc(C(=O)NC(CCC(=O)O)C(=O)O)cc1	0	459.52	7.923	0.624	1.028	0.631	1.146	0.066	8	12	9	0.15	6	0	6	25	7	6	0	0	0	0	0	0	0	13	0	43.1	34.5	12.1	10.3	0	0	0	3	4	18	16	1	0.485	0.125	1.125	2	0.667	0	0	0
531	levorphanol	CN1CCC23CCCCC2C1Cc1ccc(O)cc13	0	257.41	6.129	0.584	0.98	0.639	1.126	0.129	2	6	0	0	0	0	6	23	1	1	0	0	0	0	0	0	0	2	0	54.8	40.5	2.4	2.4	0	0	0	4	10	24	16	4	0.895	0.471	1.412	1	0.25	0	0	0
532	lidocaine	CCN(CC)CC(=O)Nc1c(C)cccc1C	0	234.38	6.01	0.565	0.984	0.617	1.137	0.125	5	7	5	0.128	1	0	6	22	2	1	0	0	0	0	0	0	0	3	0	56.4	35.9	5.1	2.6	0	0	0	1	1	6	6	0	0.353	0	1	1	1	0	0	0
534	Lincomycin	CCCC1CC(C(=O)NC(C(C)O)C2OC(SC)C(O)C(O)C2O)N(C)C1	0	406.61	6.666	0.557	1.006	0.599	1.145	0.08	9	1	7	0.113	1	0	0	34	2	6	0	1	0	0	0	0	1	9	0	55.7	29.5	3.3	9.8	0	0	0	2	2	11	11	0	0.407	0	1	2	1	0	0	1
535	Linoleic acid	CCCCCC=CCC=CCCCCCCCC(=O)O	0	280.5	5.394	0.536	0.977	0.598	1.136	0.1	3	3	14	0.275	3	0	0	32	0	2	0	0	0	0	0	0	0	2	0	61.5	34.6	0	3.8	0	0	0	0	0	0	0	0	0	0	0	0	0	0	0	0
538	l-methionine	CSCCC(N)C(=O)O	0	149.24	7.462	0.564	1.013	0.618	1.146	0.222	4	1	4	0.211	1	0	0	11	1	2	0	1	0	0	0	0	1	4	0	55	25	5	10	0	0	0	0	0	0	0	0	0	0	0	0	0	0	0	0
540	loperamide	CN(C)C(=O)C(CCN1CCC(O)(c2ccc(Cl)cc2)CC1)(c1ccccc1)c1ccccc1	0	477.09	7.121	0.623	0.99	0.671	1.119	0.066	5	19	7	0.1	1	0	18	33	2	2	0	0	0	1	0	0	1	5	1	49.3	43.3	3	3	1.5	0	0	4	4	24	24	0	0.706	0	1	4	1	0	0	0
545	lubiprostone	CCCCC(F)(F)C1(O)CCC2C(CC(=O)C2CCCCCCC(=O)O)O1	0	390.52	6.619	0.564	1.012	0.595	1.149	0.08	7	2	11	0.183	2	0	0	32	0	5	0	0	2	0	0	0	0	7	2	54.2	33.9	0	8.5	3.4	0	0	2	3	11	9	1	0.333	0.222	1.222	1	0.5	0	0	1
547	lumiracoxib	Cc1ccc(Nc2c(F)cccc2Cl)c(CC(=O)O)c1	1	293.74	8.901	0.677	1.024	0.698	1.124	0.111	5	13	4	0.118	1	0	12	13	1	2	0	0	1	1	0	0	1	5	2	39.4	45.5	3	6.1	6.1	0	0	2	2	12	12	0	0.6	0	1	2	1	0	0	0
548	Lurasidone	O=C1C2C3CCC(C3)C2C(=O)N1CC1CCCCC1CN1CCN(c2nsc3ccccc23)CC1	0	492.75	6.94	0.607	0.99	0.659	1.126	0.069	2	12	5	0.065	2	0	10	36	4	2	0	1	0	0	0	0	1	7	0	50.7	39.4	5.6	2.8	0	0	0	7	11	38	30	4	0.886	0.258	1.226	4	0.571	0	0	4
551	maraviroc	Cc1nnc(C(C)C)n1C1CC2CCC(C1)N2CCC(NC(=O)C1CCC(F)(F)CC1)c1ccccc1	1	513.75	6.587	0.585	0.996	0.626	1.144	0.062	6	12	8	0.098	1	0	11	41	5	1	0	0	2	0	0	0	0	8	2	52.6	37.2	6.4	1.3	2.6	0	0	5	6	28	24	2	0.676	0.16	1.12	4	0.8	0	0	2
552	MDMA	CNC(C)Cc1ccc2c(c1)OCO2	1	193.27	6.664	0.591	0.998	0.629	1.132	0.165	2	6	3	0.1	0	0	6	15	1	2	0	0	0	0	0	0	0	3	0	51.7	37.9	3.4	6.9	0	0	0	2	3	11	9	1	0.643	0.222	1.222	1	0.5	0	0	1
553	mebanazine	CC(NN)c1ccccc1	1	136.22	6.192	0.576	0.983	0.628	1.14	0.222	2	6	2	0.091	0	0	6	12	2	0	0	0	0	0	0	0	0	2	0	54.5	36.4	9.1	0	0	0	0	1	1	6	6	0	0.6	0	1	1	1	0	0	0
554	mecamylamine	CNC1(C)C2CCC(C2)C1(C)C	0	167.33	5.071	0.524	0.968	0.595	1.141	0.197	4	0	1	0.029	0	0	0	21	1	0	0	0	0	0	0	0	0	1	0	63.6	33.3	3	0	0	0	0	2	3	10	6	2	0.583	0.571	1.429	1	0.5	0	0	2
555	meclizine	Cc1cccc(CN2CCN(C(c3ccccc3)c3ccc(Cl)cc3)CC2)c1	0	390.99	7.109	0.631	0.982	0.687	1.115	0.082	2	18	5	0.086	0	0	18	27	2	0	0	0	0	1	0	0	1	3	1	49.1	45.5	3.6	0	1.8	0	0	4	4	24	24	0	0.857	0	1	4	1	0	0	0
556	Meclofenamic acid	Cc1ccc(Cl)c(Nc2ccccc2C(=O)O)c1Cl	0	296.16	9.872	0.709	1.024	0.74	1.11	0.117	5	13	3	0.097	1	0	12	11	1	2	0	0	0	2	0	0	2	5	2	36.7	46.7	3.3	6.7	6.7	0	0	2	2	12	12	0	0.632	0	1	2	1	0	0	0
557	mefenamic acid	Cc1cccc(Nc2ccccc2C(=O)O)c1C	1	241.31	7.312	0.641	0.998	0.674	1.116	0.124	4	13	3	0.088	1	0	12	15	1	2	0	0	0	0	0	0	0	3	0	45.5	45.5	3	6.1	0	0	0	2	2	12	12	0	0.667	0	1	2	1	0	0	0
559	Meloxicam	Cc1cnc(NC(=O)C2=C(O)c3ccccc3S(=O)(=O)N2C)s1	1	351.44	9.762	0.693	1.033	0.72	1.118	0.099	6	15	2	0.053	4	0	11	13	3	4	0	2	0	0	0	0	2	9	0	36.1	38.9	8.3	11.1	0	0	0	3	4	17	15	1	0.652	0.133	1.133	2	0.667	0	0	1
560	Melphalan	NC(Cc1ccc(N(CCCl)CCCl)cc1)C(=O)O	1	305.23	8.249	0.618	1.012	0.662	1.136	0.111	5	7	6	0.162	1	0	6	18	2	2	0	0	0	2	0	0	2	6	2	48.6	35.1	5.4	5.4	5.4	0	0	1	1	6	6	0	0.316	0	1	1	1	0	0	0
561	Menadione	CC1=CC(=O)c2ccccc2C1=O	0	172.19	8.2	0.692	1.009	0.712	1.099	0.179	3	9	0	0	3	0	6	8	0	2	0	0	0	0	0	0	0	2	0	38.1	52.4	0	9.5	0	0	0	2	3	12	10	1	0.769	0.2	1.2	1	0.5	0	0	0
563	mepazine	CN1CCCC(CN2c3ccccc3Sc3ccccc32)C1	1	310.5	7.057	0.625	0.98	0.688	1.115	0.108	1	12	2	0.043	0	0	12	22	2	0	0	1	0	0	0	0	1	3	0	50	43.2	4.5	0	0	0	0	4	7	24	20	2	0.909	0.2	1.2	2	0.5	0	0	0
564	mepenzolate	C[N+]1(C)CCCC(OC(=O)C(O)(c2ccccc2)c2ccccc2)C1	0	340.48	6.676	0.603	0.993	0.645	1.124	0.09	4	13	5	0.094	1	0	12	26	1	3	0	0	0	0	0	0	0	4	0	51	41.2	2	5.9	0	0	1	3	3	18	18	0	0.72	0	1	3	1	0	0	0
565	meperidine	CCOC(=O)C1(c2ccccc2)CCN(C)CC1	0	247.37	6.343	0.583	0.99	0.629	1.13	0.124	3	7	4	0.1	1	0	6	21	1	2	0	0	0	0	0	0	0	3	0	53.8	38.5	2.6	5.1	0	0	0	2	2	12	12	0	0.667	0	1	2	1	0	0	0
566	Mephentermine	CNC(C)(C)Cc1ccccc1	0	163.29	5.631	0.56	0.971	0.624	1.132	0.182	3	6	3	0.103	0	0	6	17	1	0	0	0	0	0	0	0	0	1	0	58.6	37.9	3.4	0	0	0	0	1	1	6	6	0	0.5	0	1	1	1	0	0	0
567	mepivacaine	Cc1cccc(C)c1NC(=O)C1CCCCN1C	0	246.39	6.16	0.576	0.984	0.627	1.134	0.124	4	7	2	0.049	1	0	6	22	2	1	0	0	0	0	0	0	0	3	0	55	37.5	5	2.5	0	0	0	2	2	12	12	0	0.667	0	1	2	1	0	0	0
568	meprobamate	CCCC(C)(COC(N)=O)COC(N)=O	0	218.29	6.615	0.549	1.018	0.573	1.156	0.133	6	2	8	0.25	2	0	0	18	2	4	0	0	0	0	0	0	0	6	0	54.5	27.3	6.1	12.1	0	0	0	0	0	0	0	0	0	0	0	0	0	0	0	0
569	mercaptopurine	S=c1nc[nH]c2nc[nH]c12	1	152.2	10.871	0.734	1.035	0.762	1.137	0.244	1	7	0	0	2	0	5	4	4	0	0	1	0	0	0	0	1	5	0	28.6	35.7	28.6	0	0	0	0	2	3	11	9	1	0.9	0.222	1.222	1	0.5	0	0	1
572	Mesterolone	CC1CC(=O)CC2CCC3C4CCC(O)C4(C)CCC3C12C	0	304.52	5.639	0.553	0.978	0.613	1.131	0.108	5	1	0	0	1	0	0	32	0	2	0	0	0	0	0	0	0	2	0	59.3	37	0	3.7	0	0	0	4	10	23	17	3	0.773	0.353	1.353	1	0.25	0	0	1
574	methamphetamine	CNC(C)Cc1ccccc1	0	149.26	5.741	0.566	0.973	0.628	1.131	0.2	2	6	3	0.115	0	0	6	15	1	0	0	0	0	0	0	0	0	1	0	57.7	38.5	3.8	0	0	0	0	1	1	6	6	0	0.545	0	1	1	1	0	0	0
575	Methaqualone	Cc1ccccc1-n1c(C)nc2ccccc2c1=O	0	250.32	7.585	0.664	0.995	0.698	1.112	0.123	3	14	1	0.029	2	0	12	14	2	1	0	0	0	0	0	0	0	3	0	42.4	48.5	6.1	3	0	0	0	3	4	18	16	1	0.842	0.125	1.125	2	0.667	0	0	0
577	Methicillin	COc1cccc(OC)c1C(=O)NC1C(=O)N2C1SC(C)(C)C2C(=O)O	0	380.46	8.271	0.636	1.026	0.657	1.128	0.086	8	9	5	0.104	3	0	6	20	2	6	0	1	0	0	0	0	1	9	0	43.5	37	4.3	13	0	0	0	3	4	15	13	1	0.5	0.154	1.154	2	0.667	0	1	1
578	methimazole	Cn1cc[nH]c1=S	1	114.19	8.784	0.637	1.004	0.706	1.134	0.333	2	2	0	0	2	0	0	6	2	0	0	1	0	0	0	0	1	3	0	46.2	30.8	15.4	0	0	0	0	1	1	5	5	0	0.714	0	1	1	1	0	0	1
579	Methocarbamol	COc1ccccc1OCC(O)COC(N)=O	0	241.27	7.54	0.603	1.029	0.613	1.139	0.125	4	7	7	0.219	1	0	6	15	1	5	0	0	0	0	0	0	0	6	0	46.9	34.4	3.1	15.6	0	0	0	1	1	6	6	0	0.353	0	1	1	1	0	0	0
580	methotrexate	CN(Cc1cnc2nc(N)nc(N)c2n1)c1ccc(C(=O)NC(CCC(=O)O)C(=O)O)cc1	1	454.5	8.264	0.644	1.03	0.648	1.144	0.066	8	20	9	0.158	3	0	17	22	8	5	0	0	0	0	0	0	0	13	0	40	36.4	14.5	9.1	0	0	0	3	4	18	16	1	0.485	0.125	1.125	2	0.667	0	0	0
581	Methoxyflurane	COC(F)(F)C(Cl)Cl	1	164.97	13.747	0.687	1.128	0.674	1.203	0.25	5	0	1	0.091	0	0	0	4	0	1	0	0	2	2	0	0	2	5	4	33.3	25	0	8.3	33.3	0	0	0	0	0	0	0	0	0	0	0	0	0	0	0
583	Methyclothiazide	CN1C(CCl)Nc2cc(Cl)c(S(N)(=O)=O)cc2S1(=O)=O	0	360.27	11.622	0.696	1.059	0.731	1.133	0.111	8	10	1	0.031	4	0	6	11	3	4	0	2	0	2	0	0	4	11	2	35.5	29	9.7	12.9	6.5	0	0	2	3	12	10	1	0.5	0.2	1.2	1	0.5	0	0	0
584	methyldopa	CC(N)(Cc1ccc(O)c(O)c1)C(=O)O	1	211.24	7.544	0.609	1.025	0.621	1.137	0.143	6	7	3	0.107	1	0	6	13	1	4	0	0	0	0	0	0	0	5	0	46.4	35.7	3.6	14.3	0	0	0	1	1	6	6	0	0.4	0	1	1	1	0	0	0
585	methylergonovine	CCC(CO)NC(=O)C1C=C2c3cccc4[nH]cc(c34)CC2N(C)C1	0	339.48	6.79	0.606	0.994	0.646	1.13	0.093	4	12	4	0.075	2	0	10	25	3	2	0	0	0	0	0	0	0	5	0	50	40	6	4	0	0	0	4	12	23	15	4	0.64	0.5	1.437	1	0.25	0	0	1
586	methylnaltrexone bromide	C[N+]1(CC2CC2)CCC23c4c5ccc(O)c4OC2C(=O)CCC3(O)C1C5	0	356.48	6.855	0.605	0.999	0.641	1.125	0.095	4	7	2	0.035	1	0	6	26	1	4	0	0	0	0	0	0	0	5	0	50	40.4	1.9	7.7	0	0	1	6	25	32	18	7	0.808	0.667	1.524	2	0.333	1	0	1
587	Methylphenidate	COC(=O)C(c1ccccc1)C1CCCCN1	1	233.34	6.482	0.589	0.992	0.632	1.129	0.132	2	7	4	0.108	1	0	6	19	1	2	0	0	0	0	0	0	0	3	0	52.8	38.9	2.8	5.6	0	0	0	2	2	12	12	0	0.706	0	1	2	1	0	0	0
588	methylscopolamine bromide	C[N+]1(C)C2CC(OC(=O)C(CO)c3ccccc3)CC1C1OC12	0	318.43	6.775	0.594	1.002	0.629	1.13	0.103	4	7	5	0.1	1	0	6	24	1	4	0	0	0	0	0	0	0	5	0	51.1	38.3	2.1	8.5	0	0	1	4	7	20	14	3	0.652	0.4	1.333	2	0.5	1	0	1
589	Methyltestosterone	CC12CCC(=O)C=C1CCC1C2CCC2(C)C1CCC2(C)O	1	302.5	5.817	0.564	0.979	0.622	1.128	0.108	5	2	0	0	2	0	0	30	0	2	0	0	0	0	0	0	0	2	0	57.7	38.5	0	3.8	0	0	0	4	10	23	17	3	0.773	0.353	1.353	1	0.25	0	0	1
590	methysergide	CCC(CO)NC(=O)C1C=C2c3cccc4c3c(cn4C)CC2N(C)C1	0	353.51	6.67	0.6	0.992	0.643	1.13	0.089	5	12	4	0.071	2	0	10	27	3	2	0	0	0	0	0	0	0	5	0	50.9	39.6	5.7	3.8	0	0	0	4	12	23	15	4	0.615	0.5	1.437	1	0.25	0	0	1
593	Metronidazole	Cc1ncc([N+](=O)[O-])n1CCO	1	171.18	8.151	0.609	1.045	0.603	1.16	0.182	4	7	3	0.143	2	0	5	9	3	3	0	0	0	0	0	0	0	6	0	42.9	28.6	14.3	14.3	0	0	0	1	1	5	5	0	0.417	0	1	1	1	0	0	1
594	metyrapone	CC(C)(C(=O)c1cccnc1)c1cccnc1	0	226.3	7.3	0.643	0.995	0.679	1.119	0.132	3	13	3	0.094	1	0	12	14	2	1	0	0	0	0	0	0	0	3	0	45.2	45.2	6.5	3.2	0	0	0	2	2	12	12	0	0.706	0	1	2	1	0	0	0
595	metyrosine	CC(N)(Cc1ccc(O)cc1)C(=O)O	0	195.24	7.231	0.605	1.014	0.627	1.134	0.154	5	7	3	0.111	1	0	6	13	1	3	0	0	0	0	0	0	0	4	0	48.1	37	3.7	11.1	0	0	0	1	1	6	6	0	0.429	0	1	1	1	0	0	0
596	mexiletine	Cc1cccc(C)c1OCC(C)N	1	179.29	5.976	0.565	0.983	0.618	1.134	0.167	4	6	3	0.1	0	0	6	17	1	1	0	0	0	0	0	0	0	2	0	56.7	36.7	3.3	3.3	0	0	0	1	1	6	6	0	0.462	0	1	1	1	0	0	0
597	Mianserin	CN1CCN2c3ccccc3Cc3ccccc3C2C1	1	264.4	6.61	0.62	0.979	0.672	1.118	0.121	1	12	0	0	0	0	12	20	2	0	0	0	0	0	0	0	0	2	0	50	45	5	0	0	0	0	4	11	25	19	3	0.95	0.316	1.316	1	0.25	0	0	0
598	Mibefradil	COCC(=O)OC1(CCN(C)CCCc2nc3ccccc3[nH]2)CCc2cc(F)ccc2C1C(C)C	0	495.7	6.699	0.596	0.996	0.635	1.134	0.062	6	17	12	0.156	1	0	16	38	3	3	0	0	1	0	0	0	0	7	1	51.4	39.2	4.1	4.1	1.4	0	0	4	6	23	19	2	0.528	0.211	1.211	2	0.5	0	0	1
600	midazolam	Cc1ncc2n1-c1ccc(Cl)cc1C(c1ccccc1F)=NC2	0	325.79	9.05	0.707	1.012	0.733	1.119	0.103	3	18	1	0.026	1	0	17	13	3	0	0	0	1	1	0	0	1	5	2	36.1	50	8.3	0	5.6	0	0	4	7	24	20	2	0.87	0.2	1.2	2	0.5	0	0	1
601	midodrine	COc1ccc(OC)c(C(O)CNC(=O)CN)c1	0	254.32	7.064	0.587	1.016	0.609	1.143	0.118	5	7	6	0.167	1	0	6	18	2	4	0	0	0	0	0	0	0	6	0	50	33.3	5.6	11.1	0	0	0	1	1	6	6	0	0.333	0	1	1	1	0	0	0
602	mifepristone	CC#CC1(O)CCC2C3CCC4=CC(=O)CCC4=C3C(c3ccc(N(C)C)cc3)CC21C	0	429.65	6.413	0.603	0.982	0.655	1.119	0.073	6	10	2	0.028	3	1	6	35	1	2	0	0	0	0	0	0	0	3	0	52.2	43.3	1.5	3	0	2	0	5	11	29	23	3	0.719	0.261	1.261	2	0.4	0	0	1
603	miglitol	OCCN1CC(O)C(O)C(O)C1CO	0	207.26	6.686	0.542	1.026	0.56	1.157	0.154	5	0	3	0.097	0	0	0	17	1	5	0	0	0	0	0	0	0	6	0	54.8	25.8	3.2	16.1	0	0	0	1	1	6	6	0	0.429	0	1	1	1	0	0	0
604	miglustat	CCCCN1CC(O)C(O)C(O)C1CO	0	219.32	6.092	0.532	1.007	0.568	1.152	0.143	5	0	4	0.111	0	0	0	21	1	4	0	0	0	0	0	0	0	5	0	58.3	27.8	2.8	11.1	0	0	0	1	1	6	6	0	0.4	0	1	1	1	0	0	0
605	milnacipran	CCN(CC)C(=O)C1(c2ccccc2)CC1CN	1	246.39	6.16	0.576	0.984	0.627	1.134	0.124	4	7	5	0.122	1	0	6	22	2	1	0	0	0	0	0	0	0	3	0	55	37.5	5	2.5	0	0	0	2	2	9	9	0	0.5	0	1	2	1	1	0	0
607	Minocycline	CN(C)c1ccc(O)c2c1CC1CC3C(N(C)C)C(O)=C(C(N)=O)C(=O)C3(O)C(O)=C1C2=O	1	457.53	7.625	0.623	1.02	0.639	1.132	0.068	12	11	3	0.048	5	0	6	27	3	7	0	0	0	0	0	0	0	10	0	45	38.3	5	11.7	0	0	0	4	10	24	18	3	0.545	0.333	1.333	1	0.25	0	0	0
608	minoxidil	N=c1nc(N2CCCCC2)cc(N)n1O	0	209.29	6.976	0.582	1.008	0.61	1.159	0.152	3	3	1	0.032	3	0	0	15	5	1	0	0	0	0	0	0	0	6	0	50	30	16.7	3.3	0	0	0	2	2	12	12	0	0.8	0	1	2	1	0	0	0
609	Mirabegron	Nc1nc(CC(=O)Nc2ccc(CCNCC(O)c3ccccc3)cc2)cs1	0	396.56	7.626	0.634	1	0.677	1.125	0.079	3	18	9	0.167	1	0	17	24	4	2	0	1	0	0	0	0	1	7	0	46.2	40.4	7.7	3.8	0	0	0	3	3	17	17	0	0.607	0	1	3	1	0	0	1
610	Misoprostol	CCCCC(C)(O)CC=CC1C(O)CC(=O)C1CCCCCCC(=O)OC	0	382.6	5.886	0.547	0.991	0.596	1.137	0.077	7	3	14	0.215	3	0	0	38	0	5	0	0	0	0	0	0	0	5	0	58.5	33.8	0	7.7	0	0	0	1	1	5	5	0	0.185	0	1	1	1	0	0	1
615	morphine	CN1CCC23c4c5ccc(O)c4OC2C(O)C=CC3C1C5	0	285.37	7.134	0.623	1.001	0.656	1.122	0.119	3	7	0	0	1	0	6	19	1	3	0	0	0	0	0	0	0	4	0	47.5	42.5	2.5	7.5	0	0	0	5	24	29	15	7	0.857	0.778	1.611	1	0.2	0	0	1
616	Moxifloxacin	COc1c(N2CC3CCCNC3C2)c(F)cc2c(=O)c(C(=O)O)cn(C3CC3)c12	1	401.48	7.575	0.625	1.016	0.644	1.137	0.081	5	9	4	0.07	3	0	6	24	3	4	0	0	1	0	0	0	0	8	1	45.3	39.6	5.7	7.5	1.9	0	0	5	7	26	22	2	0.759	0.182	1.182	3	0.6	1	0	1
618	nabilone	CCCCCCC(C)(C)c1cc(O)c2c(c1)OC(C)(C)C1CCC(=O)CC21	0	372.6	5.914	0.566	0.982	0.62	1.129	0.083	7	7	6	0.092	1	0	6	36	0	3	0	0	0	0	0	0	0	3	0	57.1	38.1	0	4.8	0	0	0	3	6	18	14	2	0.519	0.286	1.286	1	0.333	0	0	0
619	Nadolol	CC(C)(C)NCC(O)COc1cccc2c1CC(O)C(O)C2	0	309.45	6.315	0.566	0.998	0.607	1.137	0.1	6	6	6	0.12	0	0	6	27	1	4	0	0	0	0	0	0	0	5	0	55.1	34.7	2	8.2	0	0	0	2	3	12	10	1	0.455	0.2	1.2	1	0.5	0	0	0
621	nalbuphine	Oc1ccc2c3c1OC1C(O)CCC4(O)C(C2)N(CC2CCC2)CCC314	0	357.49	6.745	0.599	0.998	0.636	1.127	0.095	3	6	2	0.034	0	0	6	27	1	4	0	0	0	0	0	0	0	5	0	50.9	39.6	1.9	7.5	0	0	0	6	25	33	19	7	0.846	0.636	1.5	2	0.333	0	1	1
622	Nalidixic acid	CCn1cc(C(=O)O)c(=O)c2ccc(C)nc21	0	232.26	8.009	0.649	1.021	0.661	1.128	0.132	5	9	2	0.067	3	0	6	12	2	3	0	0	0	0	0	0	0	5	0	41.4	41.4	6.9	10.3	0	0	0	2	3	12	10	1	0.588	0.2	1.2	1	0.5	0	0	0
623	Naloxegol	C=CCN1CCC23c4c5ccc(O)c4OC2C(OCCOCCOCCOCCOCCOCCOCCOC)CCC3(O)C1C5	0	651.88	6.585	0.572	1.007	0.604	1.137	0.048	4	7	24	0.233	1	0	6	53	1	11	0	0	0	0	0	0	0	12	0	53.5	34.3	1	11.1	0	0	0	5	24	29	15	7	0.391	0.778	1.611	1	0.2	0	0	1
624	naloxone	C=CCN1CCC23c4c5ccc(O)c4OC2C(=O)CCC3(O)C1C5	0	327.41	7.276	0.626	1.005	0.654	1.122	0.101	4	8	2	0.041	2	0	6	21	1	4	0	0	0	0	0	0	0	5	0	46.7	42.2	2.2	8.9	0	0	0	5	24	29	15	7	0.75	0.778	1.611	1	0.2	0	0	1
625	Naltrexone	O=C1CCC2(O)C3Cc4ccc(O)c5c4C2(CCN3CC2CC2)C1O5	0	341.44	7.113	0.618	1.003	0.65	1.123	0.1	3	7	2	0.038	1	0	6	23	1	4	0	0	0	0	0	0	0	5	0	47.9	41.7	2.1	8.3	0	0	0	6	25	32	18	7	0.84	0.667	1.524	2	0.333	1	0	1
626	nandrolone decanoate	CCCCCCCCCC(=O)OC1CCC2C3CCC4=CC(=O)CCC4C3CCC12C	1	428.72	5.716	0.556	0.979	0.615	1.13	0.073	4	3	10	0.128	3	0	0	44	0	3	0	0	0	0	0	0	0	3	0	58.7	37.3	0	4	0	0	0	4	10	23	17	3	0.548	0.353	1.353	1	0.25	0	0	1
627	Naproxen	COc1ccc2cc(C(C)C(=O)O)ccc2c1	1	230.28	7.428	0.64	1.005	0.668	1.114	0.132	4	12	3	0.094	1	0	11	14	0	3	0	0	0	0	0	0	0	3	0	45.2	45.2	0	9.7	0	0	0	2	3	12	10	1	0.588	0.2	1.2	1	0.5	0	0	0
628	Naratriptan	CNS(=O)(=O)CCc1ccc2[nH]cc(C3CCN(C)CC3)c2c1	0	335.52	6.99	0.593	0.995	0.645	1.133	0.099	4	12	5	0.1	2	0	10	25	3	2	0	1	0	0	0	0	1	6	0	52.1	35.4	6.3	4.2	0	0	0	3	4	17	15	1	0.652	0.133	1.133	2	0.667	0	0	1
630	Nebivolol	OC(CNCC(O)C1CCc2cc(F)ccc2O1)C1CCc2cc(F)ccc2O1	0	405.48	7.509	0.62	1.017	0.641	1.137	0.079	4	12	6	0.105	0	0	12	25	1	4	0	0	2	0	0	0	0	7	2	46.3	40.7	1.9	7.4	3.7	0	0	4	6	24	20	2	0.69	0.2	1.2	2	0.5	0	0	0
631	nefazodone	CCc1nn(CCCN2CCN(c3cccc(Cl)c3)CC2)c(=O)n1CCOc1ccccc1	1	470.07	7.232	0.611	0.998	0.653	1.133	0.068	3	14	10	0.147	2	0	12	32	5	2	0	0	0	1	0	0	1	8	1	49.2	38.5	7.7	3.1	1.5	0	0	4	4	23	23	0	0.697	0	1	4	1	0	0	1
633	neomycin	NCC1OC(OC2C(CO)OC(OC3C(O)C(N)CC(N)C3OC3OC(CN)C(O)C(O)C3N)C2O)C(N)C(O)C1O	0	614.75	6.986	0.556	1.029	0.57	1.159	0.052	13	0	9	0.099	0	0	0	46	6	13	0	0	0	0	0	0	0	19	0	52.3	26.1	6.8	14.8	0	0	0	4	4	23	23	0	0.548	0	1	4	1	0	0	1
634	nevirapine	Cc1ccnc2c1NC(=O)c1cccnc1N2C1CC1	1	266.33	7.833	0.66	1.004	0.685	1.126	0.121	2	13	1	0.027	1	0	12	14	4	1	0	0	0	0	0	0	0	5	0	41.2	44.1	11.8	2.9	0	0	0	4	7	22	18	2	0.9	0.222	1.222	2	0.5	1	0	0
635	Niacin	O=C(O)c1cccnc1	1	123.12	8.794	0.679	1.037	0.674	1.125	0.25	2	7	1	0.071	1	0	6	5	1	2	0	0	0	0	0	0	0	3	0	35.7	42.9	7.1	14.3	0	0	0	1	1	6	6	0	0.667	0	1	1	1	0	0	0
636	nialamide	O=C(CCNNC(=O)c1ccncc1)NCc1ccccc1	1	298.38	7.459	0.63	1.006	0.657	1.133	0.1	2	14	7	0.171	2	0	12	18	4	2	0	0	0	0	0	0	0	6	0	45	40	10	5	0	0	0	2	2	12	12	0	0.545	0	1	2	1	0	0	0
637	Nicotinyl Alcohol	OCc1cccnc1	0	109.14	7.276	0.621	1.005	0.65	1.13	0.286	1	6	1	0.067	0	0	6	7	1	1	0	0	0	0	0	0	0	2	0	46.7	40	6.7	6.7	0	0	0	1	1	6	6	0	0.75	0	1	1	1	0	0	0
640	Nimesulide	CS(=O)(=O)Nc1ccc([N+](=O)[O-])cc1Oc1ccccc1	1	308.34	9.344	0.68	1.04	0.689	1.122	0.105	5	16	5	0.147	4	0	12	12	2	5	0	1	0	0	0	0	1	8	0	36.4	39.4	6.1	15.2	0	0	0	2	2	12	12	0	0.571	0	1	2	1	0	0	0
641	Nimodipine	COCCOC(=O)C1=C(C)NC(C)=C(C(=O)OC(C)C)C1c1cccc([N+](=O)[O-])c1	0	418.49	7.473	0.614	1.02	0.631	1.133	0.071	9	12	10	0.175	6	0	6	26	2	7	0	0	0	0	0	0	0	9	0	46.4	37.5	3.6	12.5	0	0	0	2	2	12	12	0	0.4	0	1	2	1	0	0	0
643	niperotidine	CN(C)Cc1ccc(CSCCNC(=C[N+](=O)[O-])NCc2ccc3c(c2)OCO3)o1	1	434.57	7.76	0.619	1.015	0.649	1.134	0.074	4	14	12	0.207	3	0	11	26	4	5	0	1	0	0	0	0	1	10	0	46.4	35.7	7.1	8.9	0	0	0	3	4	16	14	1	0.467	0.143	1.143	2	0.667	0	0	2
645	Nisoldipine	COC(=O)C1=C(C)NC(C)=C(C(=O)OCC(C)C)C1c1ccccc1[N+](=O)[O-]	0	388.46	7.47	0.618	1.017	0.637	1.131	0.077	9	12	8	0.151	6	0	6	24	2	6	0	0	0	0	0	0	0	8	0	46.2	38.5	3.8	11.5	0	0	0	2	2	12	12	0	0.429	0	1	2	1	0	0	0
646	nitazoxanide	CC(=O)Oc1ccccc1C(=O)Nc1ncc([N+](=O)[O-])s1	0	307.31	10.244	0.714	1.056	0.707	1.124	0.105	5	15	5	0.161	4	0	11	9	3	5	0	1	0	0	0	0	1	9	0	30	40	10	16.7	0	0	0	2	2	11	11	0	0.524	0	1	2	1	0	0	1
647	Nitisinone	O=C1CCCC(=O)C1C(=O)c1ccc(C(F)(F)F)cc1[N+](=O)[O-]	0	329.25	9.977	0.694	1.078	0.656	1.153	0.095	8	11	3	0.088	5	0	6	10	1	5	0	0	3	0	0	0	0	9	3	30.3	42.4	3	15.2	9.1	0	0	2	2	12	12	0	0.522	0	1	2	1	0	0	0
648	nitrefazole	Cc1nc([N+](=O)[O-])cn1-c1ccc([N+](=O)[O-])cc1	1	248.22	9.547	0.692	1.057	0.668	1.141	0.124	5	15	3	0.111	4	0	11	8	4	4	0	0	0	0	0	0	0	8	0	30.8	38.5	15.4	15.4	0	0	0	2	2	11	11	0	0.611	0	1	2	1	0	0	1
649	Nitrendipine	CCOC(=O)C1=C(C)NC(C)=C(C(=O)OC)C1c1cccc([N+](=O)[O-])c1	0	360.4	7.835	0.632	1.024	0.643	1.13	0.083	8	12	7	0.149	6	0	6	20	2	6	0	0	0	0	0	0	0	8	0	43.5	39.1	4.3	13	0	0	0	2	2	12	12	0	0.462	0	1	2	1	0	0	0
650	Nitrofurantoin	O=C1CN(N=Cc2ccc([N+](=O)[O-])o2)C(=O)N1	1	238.18	10.356	0.704	1.084	0.655	1.15	0.132	4	10	3	0.125	5	0	5	6	4	5	0	0	0	0	0	0	0	9	0	26.1	34.8	17.4	21.7	0	0	0	2	2	10	10	0	0.588	0	1	2	1	0	0	2
651	nitroglycerin	O=[N+]([O-])OCC(CO[N+](=O)[O-])O[N+](=O)[O-]	0	227.11	11.355	0.651	1.157	0.543	1.19	0.133	6	6	8	0.421	6	0	0	5	3	9	0	0	0	0	0	0	0	12	0	25	15	15	45	0	0	0	0	0	0	0	0	0	0	0	0	0	0	0	0
653	nomifensine	CN1Cc2c(N)cccc2C(c2ccccc2)C1	1	238.36	6.621	0.618	0.98	0.67	1.12	0.131	2	12	1	0.026	0	0	12	18	2	0	0	0	0	0	0	0	0	2	0	50	44.4	5.6	0	0	0	0	3	4	18	16	1	0.889	0.125	1.125	2	0.667	0	0	0
654	norepinephrine	NCC(O)c1ccc(O)c(O)c1	0	169.2	7.357	0.6	1.022	0.616	1.139	0.182	4	6	2	0.087	0	0	6	11	1	3	0	0	0	0	0	0	0	4	0	47.8	34.8	4.3	13	0	0	0	1	1	6	6	0	0.5	0	1	1	1	0	0	0
655	norethindrone acetate	C#CC1(OC(C)=O)CCC2C3CCC4=CC(=O)CCC4C3CCC21C	0	340.5	6.425	0.595	0.988	0.642	1.122	0.093	5	4	2	0.036	3	1	0	28	0	3	0	0	0	0	0	0	0	3	0	52.8	41.5	0	5.7	0	2	0	4	10	23	17	3	0.68	0.353	1.353	1	0.25	0	0	1
656	Norfloxacin	CCn1cc(C(=O)O)c(=O)c2cc(F)c(N3CCNCC3)cc21	1	319.37	7.79	0.629	1.021	0.644	1.141	0.099	5	9	3	0.07	3	0	6	18	3	3	0	0	1	0	0	0	0	7	1	43.9	39	7.3	7.3	2.4	0	0	3	4	18	16	1	0.696	0.125	1.125	2	0.667	0	0	0
657	Norgestrel	C#CC1(O)CCC2C3CCC4=CC(=O)CCC4C3CCC21CC	0	312.49	6.127	0.584	0.981	0.639	1.122	0.103	4	3	1	0.019	2	1	0	28	0	2	0	0	0	0	0	0	0	2	0	54.9	41.2	0	3.9	0	2	0	4	10	23	17	3	0.739	0.353	1.353	1	0.25	0	0	1
658	nortriptyline	CNCCC=C1c2ccccc2CCc2ccccc21	1	263.41	6.425	0.617	0.974	0.674	1.113	0.116	1	13	3	0.07	1	0	12	21	1	0	0	0	0	0	0	0	0	1	0	51.2	46.3	2.4	0	0	0	0	3	6	19	15	2	0.75	0.267	1.267	1	0.333	0	0	0
662	Olaparib	O=C(c1cc(Cc2n[nH]c(=O)c3ccccc23)ccc1F)N1CCN(C(=O)C2CC2)CC1	0	434.51	7.9	0.652	1.013	0.672	1.129	0.073	4	16	4	0.068	4	0	12	23	4	3	0	0	1	0	0	0	0	8	1	41.8	43.6	7.3	5.5	1.8	0	0	5	6	27	25	1	0.781	0.08	1.08	4	0.8	1	0	0
664	Olopatadine	CN(C)CCC=C1c2ccccc2COc2ccc(CC(=O)O)cc21	0	337.45	7.03	0.624	0.996	0.661	1.119	0.09	4	14	5	0.1	2	0	12	23	1	3	0	0	0	0	0	0	0	4	0	47.9	43.8	2.1	6.3	0	0	0	3	6	19	15	2	0.6	0.267	1.267	1	0.333	0	0	0
666	Omacetaxine	COC(=O)CC(O)(CCCC(C)(C)O)C(=O)OC1C(OC)=CC23CCCN2CCc2cc4c(cc2C13)OCO4	0	545.69	6.996	0.596	1.011	0.623	1.132	0.058	8	9	11	0.134	3	0	6	39	1	9	0	0	0	0	0	0	0	10	0	50	37.2	1.3	11.5	0	0	0	5	17	28	20	4	0.513	0.4	1.4	1	0.2	0	0	3
669	orciprenaline	CC(C)NCC(O)c1cc(O)cc(O)c1	0	211.29	6.603	0.574	1.005	0.608	1.139	0.143	5	6	4	0.125	0	0	6	17	1	3	0	0	0	0	0	0	0	4	0	53.1	34.4	3.1	9.4	0	0	0	1	1	6	6	0	0.4	0	1	1	1	0	0	0
671	Orlistat	CCCCCCCCCCCC(CC1OC(=O)C1CCCCCC)OC(=O)C(CC(C)C)NC=O	1	495.83	5.634	0.537	0.985	0.592	1.14	0.059	7	3	23	0.261	3	0	0	53	1	5	0	0	0	0	0	0	0	6	0	60.2	33	1.1	5.7	0	0	0	1	1	4	4	0	0.114	0	1	1	1	0	1	0
672	orphenadrine	Cc1ccccc1C(OCCN(C)C)c1ccccc1	0	269.42	6.266	0.594	0.98	0.647	1.123	0.111	3	12	6	0.136	0	0	12	23	1	1	0	0	0	0	0	0	0	2	0	53.5	41.9	2.3	2.3	0	0	0	2	2	12	12	0	0.6	0	1	2	1	0	0	0
674	Ospemifene	OCCOc1ccc(C(=C(CCCl)c2ccccc2)c2ccccc2)cc1	0	378.92	7.578	0.652	0.992	0.698	1.107	0.083	2	19	7	0.135	1	0	18	23	0	2	0	0	0	1	0	0	1	3	1	46	48	0	4	2	0	0	3	3	18	18	0	0.667	0	1	3	1	0	0	0
675	Oxacillin	Cc1onc(-c2ccccc2)c1C(=O)NC1C(=O)N2C1SC(C)(C)C2C(=O)O	1	401.48	8.542	0.66	1.023	0.681	1.123	0.082	7	14	4	0.08	3	0	11	19	3	5	0	1	0	0	0	0	1	9	0	40.4	40.4	6.4	10.6	0	0	0	4	5	20	18	1	0.643	0.111	1.111	3	0.75	0	1	2
676	oxandrolone	CC12COC(=O)CC1CCC1C2CCC2(C)C1CCC2(C)O	1	306.49	5.894	0.559	0.985	0.611	1.132	0.108	5	1	0	0	1	0	0	30	0	3	0	0	0	0	0	0	0	3	0	57.7	36.5	0	5.8	0	0	0	4	10	23	17	3	0.773	0.353	1.353	1	0.25	0	0	1
677	Oxaprozin	O=C(O)CCc1nc(-c2ccccc2)c(-c2ccccc2)o1	1	293.34	7.928	0.672	1.007	0.695	1.109	0.104	2	18	5	0.128	1	0	17	15	1	3	0	0	0	0	0	0	0	4	0	40.5	48.6	2.7	8.1	0	0	0	3	3	17	17	0	0.773	0	1	3	1	0	0	1
678	Oxazepam	O=C1Nc2ccc(Cl)cc2C(c2ccccc2)=NC1O	0	286.73	9.249	0.708	1.019	0.729	1.111	0.116	3	14	1	0.03	2	0	12	11	2	2	0	0	0	1	0	0	1	5	1	35.5	48.4	6.5	6.5	3.2	0	0	3	4	19	17	1	0.85	0.118	1.118	2	0.667	0	0	0
679	Oxcarbazepine	NC(=O)N1c2ccccc2CC(=O)c2ccccc21	1	252.29	8.138	0.681	1.009	0.701	1.113	0.123	3	14	0	0	2	0	12	12	2	2	0	0	0	0	0	0	0	4	0	38.7	48.4	6.5	6.5	0	0	0	3	6	19	15	2	0.789	0.267	1.267	1	0.333	0	0	0
680	oxybutynin	CCN(CC)CC#CCOC(=O)C(O)(c1ccccc1)C1CCCCC1	0	357.54	6.273	0.58	0.988	0.628	1.129	0.083	4	8	8	0.138	1	1	6	31	1	3	0	0	0	0	0	0	0	4	0	54.4	38.6	1.8	5.3	0	2	0	2	2	12	12	0	0.462	0	1	2	1	0	0	0
681	oxycodone	COc1ccc2c3c1OC1C(=O)CCC4(O)C(C2)N(C)CCC314	0	315.4	7.168	0.617	1.006	0.646	1.125	0.107	4	7	1	0.021	1	0	6	21	1	4	0	0	0	0	0	0	0	5	0	47.7	40.9	2.3	9.1	0	0	0	5	24	29	15	7	0.783	0.778	1.611	1	0.2	0	0	1
682	oxymetholone	CC12CC(=CO)C(=O)CC1CCC1C2CCC2(C)C1CCC2(C)O	1	332.53	5.938	0.564	0.984	0.617	1.13	0.098	6	2	0	0	2	0	0	32	0	3	0	0	0	0	0	0	0	3	0	57.1	37.5	0	5.4	0	0	0	4	10	23	17	3	0.708	0.353	1.353	1	0.25	0	0	1
683	oxymorphone	CN1CCC23c4c5ccc(O)c4OC2C(=O)CCC3(O)C1C5	0	301.37	7.35	0.625	1.009	0.651	1.124	0.113	4	7	0	0	1	0	6	19	1	4	0	0	0	0	0	0	0	5	0	46.3	41.5	2.4	9.8	0	0	0	5	24	29	15	7	0.818	0.778	1.611	1	0.2	0	0	1
684	oxyphenisatin	O=C1Nc2ccccc2C1(c1ccc(O)cc1)c1ccc(O)cc1	1	317.36	8.137	0.689	1.007	0.71	1.103	0.098	3	19	2	0.048	1	0	18	15	1	3	0	0	0	0	0	0	0	4	0	38.5	51.3	2.6	7.7	0	0	0	4	5	23	21	1	0.875	0.095	1.095	3	0.75	0	0	1
685	Oxytetracycline	CN(C)C1C(=O)C(C(N)=O)=C(O)C2(O)C(=O)C3=C(O)c4c(O)cccc4C(C)(O)C3C(O)C12	0	460.48	8.079	0.636	1.033	0.64	1.131	0.068	13	11	2	0.033	5	0	6	24	2	9	0	0	0	0	0	0	0	11	0	42.1	38.6	3.5	15.8	0	0	0	4	10	24	18	3	0.545	0.333	1.333	1	0.25	0	0	0
688	pafuramidine	CON=C(N)c1ccc(-c2ccc(-c3ccc(C(N)=NOC)cc3)o2)cc1	1	364.44	7.754	0.648	1.01	0.67	1.126	0.083	4	19	6	0.122	2	0	17	20	4	3	0	0	0	0	0	0	0	7	0	42.6	42.6	8.5	6.4	0	0	0	3	3	17	17	0	0.63	0	1	3	1	0	0	1
690	paliperidone	Cc1nc2n(c(=O)c1CCN1CCC(c3noc4cc(F)ccc34)CC1)CCCC2O	0	426.54	7.354	0.62	1.009	0.646	1.137	0.075	4	13	4	0.065	3	0	10	27	4	3	0	0	1	0	0	0	0	8	1	46.6	39.7	6.9	5.2	1.7	0	0	5	7	29	25	2	0.806	0.16	1.16	3	0.6	0	0	1
691	Palonosetron	O=C1c2cccc3c2C(CCC3)CN1C1CN2CCC1CC2	0	296.45	6.445	0.599	0.984	0.649	1.126	0.113	1	7	1	0.02	1	0	6	24	2	1	0	0	0	0	0	0	0	3	0	52.2	41.3	4.3	2.2	0	0	0	5	10	30	18	6	0.955	0.571	1.429	2	0.4	0	0	0
692	pancuronium	CC(=O)OC1CC2CCC3C(CCC4(C)C3CC([N+]3(C)CCCCC3)C4OC(C)=O)C2(C)CC1[N+]1(C)CCCCC1	0	572.97	5.673	0.546	0.982	0.603	1.137	0.056	8	2	6	0.057	2	0	0	60	2	4	0	0	0	0	0	0	0	6	0	59.4	34.7	2	4	0	0	2	6	12	35	29	3	0.707	0.207	1.207	3	0.5	0	0	1
693	Panobinostat	Cc1[nH]c2ccccc2c1CCNCc1ccc(C=CC(=O)NO)cc1	0	349.47	7.132	0.628	0.996	0.664	1.124	0.086	3	18	7	0.137	2	0	16	23	3	2	0	0	0	0	0	0	0	5	0	46.9	42.9	6.1	4.1	0	0	0	3	4	17	15	1	0.577	0.133	1.133	2	0.667	0	0	1
694	Pantothenic acid	CC(C)(CO)C(O)C(=O)NCCC(=O)O	0	219.27	6.852	0.557	1.025	0.574	1.152	0.133	7	2	6	0.194	2	0	0	17	1	5	0	0	0	0	0	0	0	6	0	53.1	28.1	3.1	15.6	0	0	0	0	0	0	0	0	0	0	0	0	0	0	0	0
695	papaverine	COc1ccc(Cc2nccc3cc(OC)c(OC)cc23)cc1OC	1	339.42	7.379	0.634	1.005	0.662	1.119	0.09	4	17	6	0.125	0	0	17	21	1	4	0	0	0	0	0	0	0	5	0	45.7	43.5	2.2	8.7	0	0	0	3	4	18	16	1	0.64	0.125	1.125	2	0.667	0	0	0
697	paromomycin	NCC1OC(OC2C(CO)OC(OC3C(O)C(N)CC(N)C3OC3OC(CO)C(O)C(O)C3N)C2O)C(N)C(O)C1O	0	615.73	7.077	0.559	1.032	0.57	1.158	0.052	13	0	9	0.1	0	0	0	45	5	14	0	0	0	0	0	0	0	19	0	51.7	26.4	5.7	16.1	0	0	0	4	4	23	23	0	0.548	0	1	4	1	0	0	1
698	Paroxetine	Fc1ccc(C2CCNCC2COc2ccc3c(c2)OCO3)cc1	1	329.4	7.486	0.632	1.01	0.657	1.128	0.098	1	12	4	0.085	0	0	12	20	1	3	0	0	1	0	0	0	0	5	1	45.5	43.2	2.3	6.8	2.3	0	0	4	5	23	21	1	0.875	0.095	1.095	3	0.75	0	0	1
700	pazopanib	Cc1ccc(Nc2nccc(N(C)c3ccc4c(C)n(C)nc4c3)n2)cc1S(N)(=O)=O	1	437.58	8.103	0.648	1.009	0.679	1.132	0.073	7	24	5	0.088	2	0	22	23	7	2	0	1	0	0	0	0	1	10	0	42.6	38.9	13	3.7	0	0	0	4	5	23	21	1	0.677	0.095	1.095	3	0.75	0	0	1
701	Pefloxacine	CCn1cc(C(=O)O)c(=O)c2cc(F)c(N3CCN(C)CC3)cc21	0	333.4	7.577	0.621	1.017	0.64	1.141	0.094	6	9	3	0.065	3	0	6	20	3	3	0	0	1	0	0	0	0	7	1	45.5	38.6	6.8	6.8	2.3	0	0	3	4	18	16	1	0.667	0.125	1.125	2	0.667	0	0	0
703	Pemirolast	Cc1cccn2c(=O)c(-c3nnn[nH]3)cnc12	0	228.24	9.13	0.695	1.033	0.69	1.145	0.14	2	10	1	0.037	5	0	5	8	6	1	0	0	0	0	0	0	0	7	0	32	40	24	4	0	0	0	3	4	17	15	1	0.882	0.133	1.133	2	0.667	0	0	1
704	pemoline	NC1=NC(=O)C(c2ccccc2)O1	1	176.19	8.39	0.669	1.024	0.676	1.127	0.179	2	8	1	0.045	2	0	6	8	2	2	0	0	0	0	0	0	0	4	0	38.1	42.9	9.5	9.5	0	0	0	2	2	11	11	0	0.846	0	1	2	1	0	0	1
705	penbutolol	CC(C)(C)NCC(O)COc1ccccc1C1CCCC1	0	291.48	5.83	0.557	0.983	0.611	1.135	0.105	4	6	7	0.137	0	0	6	29	1	2	0	0	0	0	0	0	0	3	0	58	36	2	4	0	0	0	2	2	11	11	0	0.524	0	1	2	1	0	0	1
709	pentazocine	CC(C)=CCN1CCC2(C)c3cc(O)ccc3CC1C2C	0	285.47	5.947	0.575	0.977	0.632	1.127	0.11	5	7	2	0.04	1	0	6	27	1	1	0	0	0	0	0	0	0	2	0	56.3	39.6	2.1	2.1	0	0	0	3	6	18	12	3	0.619	0.462	1.385	1	0.333	0	0	0
710	pentetic acid	O=C(O)CN(CCN(CC(=O)O)CC(=O)O)CCN(CC(=O)O)CC(=O)O	0	393.4	7.868	0.59	1.048	0.584	1.155	0.074	10	5	16	0.327	5	0	0	23	3	10	0	0	0	0	0	0	0	13	0	46	28	6	20	0	0	0	0	0	0	0	0	0	0	0	0	0	0	0	0
711	Pentetrazol	C1CCc2nnnn2CC1	0	138.2	6.91	0.583	1.003	0.615	1.162	0.244	0	5	0	0	0	0	5	10	4	0	0	0	0	0	0	0	0	4	0	50	30	20	0	0	0	0	2	3	12	10	1	1	0.2	1.2	1	0.5	0	0	1
714	Perampanel	N#Cc1ccccc1-c1cc(-c2ccccn2)cn(-c2ccccc2)c1=O	0	349.41	8.319	0.713	0.998	0.739	1.1	0.085	2	22	3	0.067	3	1	18	15	3	1	0	0	0	0	0	0	0	4	0	35.7	54.8	7.1	2.4	0	1	0	4	4	24	24	0	0.889	0	1	4	1	0	0	0
715	perflutren	FC(F)(F)C(F)(F)C(F)(F)F	0	188.03	17.094	0.743	1.331	0.504	1.398	0.182	8	0	0	0	0	0	0	0	0	0	0	0	8	0	0	0	0	8	8	0	27.3	0	0	72.7	0	0	0	0	0	0	0	0	0	0	0	0	0	0	0
717	perhexiline	C1CCC(C(CC2CCCCN2)C2CCCCC2)CC1	1	277.55	5.046	0.527	0.966	0.599	1.137	0.116	0	0	4	0.07	0	0	0	35	1	0	0	0	0	0	0	0	0	1	0	63.6	34.5	1.8	0	0	0	0	3	3	18	18	0	0.9	0	1	3	1	0	0	0
720	phendimetrazine	CC1C(c2ccccc2)OCCN1C	0	191.3	6.171	0.579	0.984	0.631	1.13	0.165	2	6	1	0.031	0	0	6	17	1	1	0	0	0	0	0	0	0	2	0	54.8	38.7	3.2	3.2	0	0	0	2	2	12	12	0	0.857	0	1	2	1	0	0	0
721	Phenindamine	CN1CCC2=C(C1)C(c1ccccc1)c1ccccc12	0	261.39	6.702	0.635	0.976	0.689	1.109	0.121	1	13	1	0.024	1	0	12	19	1	0	0	0	0	0	0	0	0	1	0	48.7	48.7	2.6	0	0	0	0	4	7	23	19	2	0.95	0.211	1.211	2	0.5	0	0	1
722	Phenobarbital	CCC1(c2ccccc2)C(=O)NC(=O)NC1=O	1	232.26	8.009	0.649	1.021	0.661	1.128	0.132	4	9	2	0.067	3	0	6	12	2	3	0	0	0	0	0	0	0	5	0	41.4	41.4	6.9	10.3	0	0	0	2	2	12	12	0	0.706	0	1	2	1	0	0	0
723	phenoxybenzamine	CC(COc1ccccc1)N(CCCl)Cc1ccccc1	0	303.86	7.067	0.613	0.988	0.667	1.121	0.105	2	12	7	0.159	0	0	12	22	1	1	0	0	0	1	0	0	1	3	1	51.2	41.9	2.3	2.3	2.3	0	0	2	2	12	12	0	0.571	0	1	2	1	0	0	0
725	phenoxypropazine	CC(COc1ccccc1)NN	1	166.25	6.394	0.574	0.994	0.617	1.142	0.182	2	6	4	0.154	0	0	6	14	2	1	0	0	0	0	0	0	0	3	0	53.8	34.6	7.7	3.8	0	0	0	1	1	6	6	0	0.5	0	1	1	1	0	0	0
726	Phenprocoumon	CCC(c1ccccc1)c1c(O)c2ccccc2oc1=O	1	280.34	7.577	0.658	1.001	0.688	1.107	0.11	3	14	3	0.077	2	0	12	16	0	3	0	0	0	0	0	0	0	3	0	43.2	48.6	0	8.1	0	0	0	3	4	18	16	1	0.762	0.125	1.125	2	0.667	0	0	0
728	phentolamine	Cc1ccc(N(CC2=NCCN2)c2cccc(O)c2)cc1	0	281.39	7.035	0.625	0.993	0.664	1.126	0.11	2	13	4	0.095	1	0	12	19	3	1	0	0	0	0	0	0	0	4	0	47.5	42.5	7.5	2.5	0	0	0	3	3	17	17	0	0.81	0	1	3	1	0	0	1
729	Phenylbutyric acid	O=C(O)CCCc1ccccc1	0	164.22	6.842	0.608	0.998	0.645	1.121	0.182	2	7	4	0.167	1	0	6	12	0	2	0	0	0	0	0	0	0	2	0	50	41.7	0	8.3	0	0	0	1	1	6	6	0	0.5	0	1	1	1	0	0	0
730	Phenyltoloxamine	CN(C)CCOc1ccccc1Cc1ccccc1	0	255.39	6.385	0.6	0.982	0.652	1.121	0.117	2	12	6	0.146	0	0	12	21	1	1	0	0	0	0	0	0	0	2	0	52.5	42.5	2.5	2.5	0	0	0	2	2	12	12	0	0.632	0	1	2	1	0	0	0
731	phenytoin	O=C1NC(=O)C(c2ccccc2)(c2ccccc2)N1	1	252.29	8.138	0.681	1.009	0.701	1.113	0.123	2	14	2	0.061	2	0	12	12	2	2	0	0	0	0	0	0	0	4	0	38.7	48.4	6.5	6.5	0	0	0	3	3	17	17	0	0.895	0	1	3	1	0	0	1
732	physostigmine	CNC(=O)Oc1ccc2c(c1)C1(C)CCN(C)C1N2C	0	275.39	6.717	0.591	0.998	0.629	1.138	0.116	5	7	2	0.047	1	0	6	21	3	2	0	0	0	0	0	0	0	5	0	51.2	36.6	7.3	4.9	0	0	0	3	6	16	12	2	0.6	0.333	1.333	1	0.333	0	0	2
734	phytonadione	CC(=CCC1=C(C)C(=O)c2ccccc2C1=O)CCCC(C)CCCC(C)CCCC(C)C	0	450.77	5.706	0.564	0.974	0.626	1.126	0.064	8	10	14	0.175	4	0	6	46	0	2	0	0	0	0	0	0	0	2	0	58.2	39.2	0	2.5	0	0	0	2	3	12	10	1	0.303	0.2	1.2	1	0.5	0	0	0
735	Pimavanserin	CC(C)COc1ccc(CNC(=O)N(Cc2ccc(F)cc2)C2CCN(C)CC2)cc1	0	427.62	6.579	0.589	0.994	0.631	1.137	0.071	5	13	8	0.119	1	0	12	34	3	2	0	0	1	0	0	0	0	6	1	52.3	38.5	4.6	3.1	1.5	0	0	3	3	18	18	0	0.581	0	1	3	1	0	0	0
736	pimozide	O=c1[nH]c2ccccc2n1C1CCN(CCCC(c2ccc(F)cc2)c2ccc(F)cc2)CC1	0	461.6	7.327	0.634	1	0.667	1.13	0.068	3	19	7	0.104	1	0	18	29	3	1	0	0	2	0	0	0	0	6	2	46	44.4	4.8	1.6	3.2	0	0	5	6	29	27	1	0.794	0.074	1.074	4	0.8	0	0	1
737	pindolol	CC(C)NCC(O)COc1cccc2[nH]ccc12	0	248.36	6.536	0.585	0.995	0.626	1.136	0.124	3	10	6	0.154	0	0	10	20	2	2	0	0	0	0	0	0	0	4	0	52.6	36.8	5.3	5.3	0	0	0	2	3	11	9	1	0.5	0.222	1.222	1	0.5	0	0	1
739	pipamazine	NC(=O)C1CCN(CCCN2c3ccccc3Sc3ccc(Cl)cc32)CC1	1	402	7.882	0.639	0.995	0.693	1.12	0.085	3	13	5	0.093	1	0	12	24	3	1	0	1	0	1	0	0	2	6	1	47.1	41.2	5.9	2	2	0	0	4	7	24	20	2	0.741	0.2	1.2	2	0.5	0	0	0
740	Piperacillin	CCN1CCN(C(=O)NC(C(=O)NC2C(=O)N3C2SC(C)(C)C3C(=O)O)c2ccccc2)C(=O)C1=O	1	517.62	8.216	0.636	1.025	0.654	1.134	0.062	10	12	6	0.091	6	0	6	27	5	7	0	1	0	0	0	0	1	13	0	42.9	36.5	7.9	11.1	0	0	0	4	5	21	19	1	0.528	0.105	1.105	3	0.75	0	1	1
741	Piperonyl Butoxide	CCCCOCCOCCOCc1cc2c(cc1CCC)OCO2	0	338.49	6.268	0.564	0.998	0.605	1.135	0.091	2	6	13	0.236	0	0	6	30	0	5	0	0	0	0	0	0	0	5	0	55.6	35.2	0	9.3	0	0	0	2	3	11	9	1	0.375	0.222	1.222	1	0.5	0	0	1
742	pirprofen	CC(C(=O)O)c1ccc(N2CC=CC2)c(Cl)c1	1	251.73	8.12	0.644	1.009	0.681	1.122	0.132	4	8	3	0.094	2	0	6	14	1	2	0	0	0	1	0	0	1	4	1	45.2	41.9	3.2	6.5	3.2	0	0	2	2	11	11	0	0.647	0	1	2	1	0	0	1
744	Pivmecillinam	CC(C)(C)C(=O)OCOC(=O)C1N2C(=O)C(N=CN3CCCCCC3)C2SC1(C)C	1	439.64	6.978	0.583	1.004	0.625	1.138	0.074	8	4	8	0.123	4	0	0	33	3	5	0	1	0	0	0	0	1	9	0	52.4	33.3	4.8	7.9	0	0	0	3	4	16	14	1	0.467	0.143	1.143	2	0.667	0	1	1
745	plerixafor	c1cc(CN2CCCNCCNCCCNCC2)ccc1CN1CCCNCCNCCCNCC1	0	502.9	5.588	0.537	0.979	0.595	1.15	0.06	0	6	4	0.043	0	0	6	54	8	0	0	0	0	0	0	0	0	8	0	60	31.1	8.9	0	0	0	0	3	3	34	34	0	0.944	0	1	3	1	0	0	0
750	pralnacasan	CCOC1OC(=O)CC1NC(=O)C1CCCN2C(=O)CCC(NC(=O)c3nccc4ccccc34)C(=O)N12	1	523.6	7.815	0.633	1.021	0.647	1.133	0.06	6	16	6	0.085	5	0	11	29	5	7	0	0	0	0	0	0	0	12	0	43.3	38.8	7.5	10.4	0	0	0	5	7	30	26	2	0.684	0.154	1.154	3	0.6	0	0	1
751	Pramipexole	CCCNC1CCc2nc(N)sc2C1	0	211.37	6.818	0.579	0.986	0.645	1.139	0.165	2	5	3	0.094	0	0	5	17	3	0	0	1	0	0	0	0	1	4	0	54.8	32.3	9.7	0	0	0	0	2	3	11	9	1	0.643	0.222	1.222	1	0.5	0	0	1
754	Pregabalin	CC(C)CC(CN)CC(=O)O	1	159.26	5.688	0.524	0.994	0.572	1.151	0.182	5	1	5	0.185	1	0	0	17	1	2	0	0	0	0	0	0	0	3	0	60.7	28.6	3.6	7.1	0	0	0	0	0	0	0	0	0	0	0	0	0	0	0	0
755	prilocaine	CCCNC(C)C(=O)Nc1ccccc1C	0	220.35	6.121	0.569	0.986	0.62	1.137	0.133	4	7	5	0.139	1	0	6	20	2	1	0	0	0	0	0	0	0	3	0	55.6	36.1	5.6	2.8	0	0	0	1	1	6	6	0	0.375	0	1	1	1	0	0	0
756	primaquine	COc1cc(NC(C)CCCN)c2ncccc2c1	0	259.39	6.485	0.588	0.99	0.633	1.136	0.117	3	11	6	0.146	0	0	11	21	3	1	0	0	0	0	0	0	0	4	0	52.5	37.5	7.5	2.5	0	0	0	2	3	12	10	1	0.526	0.2	1.2	1	0.5	0	0	0
757	primidone	CCC1(c2ccccc2)C(=O)NCNC1=O	0	218.28	7.276	0.621	1.005	0.65	1.13	0.142	3	8	2	0.065	2	0	6	14	2	2	0	0	0	0	0	0	0	4	0	46.7	40	6.7	6.7	0	0	0	2	2	12	12	0	0.75	0	1	2	1	0	0	0
758	Probenecid	CCCN(CCC)S(=O)(=O)c1ccc(C(=O)O)cc1	0	285.4	7.511	0.6	1.012	0.64	1.131	0.111	6	9	7	0.184	3	0	6	19	1	4	0	1	0	0	0	0	1	6	0	50	34.2	2.6	10.5	0	0	0	1	1	6	6	0	0.316	0	1	1	1	0	0	0
759	Procainamide	CCN(CC)CCNC(=O)c1ccc(N)cc1	1	235.37	6.194	0.566	0.989	0.614	1.143	0.125	4	7	6	0.158	1	0	6	21	3	1	0	0	0	0	0	0	0	4	0	55.3	34.2	7.9	2.6	0	0	0	1	1	6	6	0	0.353	0	1	1	1	0	0	0
760	procyclidine	OC(CCN1CCCC1)(c1ccccc1)C1CCCCC1	0	287.49	5.75	0.562	0.976	0.622	1.13	0.11	1	6	5	0.096	0	0	6	29	1	1	0	0	0	0	0	0	0	2	0	58	38	2	2	0	0	0	3	3	17	17	0	0.81	0	1	3	1	0	0	1
763	Propafenone	CCCNCC(O)COc1ccccc1C(=O)CCc1ccccc1	1	341.49	6.567	0.596	0.992	0.64	1.125	0.087	3	13	11	0.208	1	0	12	27	1	3	0	0	0	0	0	0	0	4	0	51.9	40.4	1.9	5.8	0	0	0	2	2	12	12	0	0.48	0	1	2	1	0	0	0
764	propantheline	CC(C)[N+](C)(CCOC(=O)C1c2ccccc2Oc2ccccc21)C(C)C	0	368.54	6.466	0.593	0.989	0.639	1.125	0.083	6	13	7	0.119	1	0	12	30	1	3	0	0	0	0	0	0	0	4	0	52.6	40.4	1.8	5.3	0	0	1	3	6	18	14	2	0.519	0.286	1.286	1	0.333	0	0	0
765	Propofol	CC(C)c1cccc(C(C)C)c1O	1	178.3	5.752	0.563	0.977	0.623	1.127	0.167	5	6	2	0.065	0	0	6	18	0	1	0	0	0	0	0	0	0	1	0	58.1	38.7	0	3.2	0	0	0	1	1	6	6	0	0.462	0	1	1	1	0	0	0
766	Propranolol	CC(C)NCC(O)COc1cccc2ccccc12	0	259.38	6.484	0.593	0.99	0.638	1.127	0.117	3	11	6	0.146	0	0	11	21	1	2	0	0	0	0	0	0	0	3	0	52.5	40	2.5	5	0	0	0	2	3	12	10	1	0.526	0.2	1.2	1	0.5	0	0	0
767	propylthiouracil	CCCc1cc(=O)[nH]c(=S)[nH]1	1	170.26	8.108	0.622	1.007	0.674	1.133	0.2	3	3	2	0.095	3	0	0	10	2	1	0	1	0	0	0	0	1	4	0	47.6	33.3	9.5	4.8	0	0	0	1	1	6	6	0	0.545	0	1	1	1	0	0	0
768	protirelin	NC(=O)C1CCCN1C(=O)C(Cc1cnc[nH]1)NC(=O)C1CCC(=O)N1	0	362.44	7.551	0.608	1.021	0.624	1.149	0.086	5	9	6	0.12	4	0	5	22	6	4	0	0	0	0	0	0	0	10	0	45.8	33.3	12.5	8.3	0	0	0	3	3	15	15	0	0.577	0	1	3	1	0	0	3
769	protriptyline	CNCCCC1c2ccccc2C=Cc2ccccc21	0	263.41	6.425	0.617	0.974	0.674	1.113	0.116	1	13	4	0.093	1	0	12	21	1	0	0	0	0	0	0	0	0	1	0	51.2	46.3	2.4	0	0	0	0	3	6	19	15	2	0.75	0.267	1.267	1	0.333	0	0	0
770	pseudoephedrine	CNC(C)C(O)c1ccccc1	0	165.26	6.121	0.571	0.986	0.622	1.134	0.182	3	6	3	0.111	0	0	6	15	1	1	0	0	0	0	0	0	0	2	0	55.6	37	3.7	3.7	0	0	0	1	1	6	6	0	0.5	0	1	1	1	0	0	0
771	pyrantel	CN1CCCN=C1C=Cc1cccs1	0	206.34	7.369	0.621	0.985	0.687	1.122	0.165	1	7	2	0.069	2	0	5	14	2	0	0	1	0	0	0	0	1	3	0	50	39.3	7.1	0	0	0	0	2	2	11	11	0	0.786	0	1	2	1	0	0	1
772	Pyrazinamide	NC(=O)c1cnccn1	1	123.13	8.795	0.665	1.037	0.66	1.151	0.25	2	7	1	0.071	1	0	6	5	3	1	0	0	0	0	0	0	0	4	0	35.7	35.7	21.4	7.1	0	0	0	1	1	6	6	0	0.667	0	1	1	1	0	0	0
773	pyridostigmine	CN(C)C(=O)Oc1ccc[n+](C)c1	0	181.24	6.971	0.591	1.008	0.62	1.142	0.167	4	7	2	0.077	1	0	6	13	2	2	0	0	0	0	0	0	0	4	0	50	34.6	7.7	7.7	0	0	1	1	1	6	6	0	0.462	0	1	1	1	0	0	0
774	pyridoxine	Cc1ncc(CO)c(CO)c1O	0	169.2	7.357	0.6	1.022	0.616	1.139	0.182	4	6	2	0.087	0	0	6	11	1	3	0	0	0	0	0	0	0	4	0	47.8	34.8	4.3	13	0	0	0	1	1	6	6	0	0.5	0	1	1	1	0	0	0
775	Pyrimethamine	CCc1nc(N)nc(N)c1-c1ccc(Cl)cc1	1	248.74	8.291	0.652	1.005	0.69	1.134	0.132	4	12	2	0.065	0	0	12	13	4	0	0	0	0	1	0	0	1	5	1	43.3	40	13.3	0	3.3	0	0	2	2	12	12	0	0.706	0	1	2	1	0	0	0
776	quazepam	Fc1ccccc1C1=NCC(=S)N(CC(F)(F)F)c2ccc(Cl)cc21	0	386.82	10.745	0.73	1.051	0.739	1.142	0.09	6	14	2	0.053	2	0	12	11	2	0	0	1	4	1	0	0	2	8	5	30.6	47.2	5.6	0	13.9	0	0	3	4	19	17	1	0.68	0.118	1.118	2	0.667	0	0	0
787	Rasagiline	C#CCNC1CCc2ccccc21	0	171.26	6.587	0.622	0.977	0.676	1.115	0.179	1	7	2	0.074	0	1	6	13	1	0	0	0	0	0	0	0	0	1	0	50	46.2	3.8	0	0	2	0	2	3	11	9	1	0.692	0.222	1.222	1	0.5	0	0	1
788	regadenoson	CNC(=O)c1cnn(-c2nc(N)c3ncn(C4OC(CO)C(O)C4O)c3n2)c1	0	390.41	8.487	0.639	1.041	0.633	1.155	0.082	6	16	4	0.082	1	0	15	18	8	5	0	0	0	0	0	0	0	13	0	39.1	32.6	17.4	10.9	0	0	0	4	5	21	19	1	0.679	0.105	1.105	3	0.75	0	0	3
792	reserpine	COC(=O)C1C2CC3c4[nH]c5cc(OC)ccc5c4CCN3CC2CC(OC(=O)c2cc(OC)c(OC)c(OC)c2)C1OC	0	608.75	7.247	0.613	1.011	0.638	1.128	0.052	8	18	10	0.112	2	0	16	40	2	9	0	0	0	0	0	0	0	11	0	47.6	39.3	2.4	10.7	0	0	0	6	16	35	27	4	0.614	0.296	1.296	2	0.333	0	0	1
793	Resveratrol	Oc1ccc(C=Cc2cc(O)cc(O)c2)cc1	0	228.26	7.871	0.666	1.01	0.687	1.108	0.132	3	13	2	0.067	1	0	12	12	0	3	0	0	0	0	0	0	0	3	0	41.4	48.3	0	10.3	0	0	0	2	2	12	12	0	0.706	0	1	2	1	0	0	0
798	riboflavin	Cc1cc2nc3c(=O)[nH]c(=O)nc-3n(CC(O)C(O)C(O)CO)c2cc1C	0	376.41	8.009	0.63	1.031	0.635	1.14	0.083	8	10	5	0.102	4	0	6	20	4	6	0	0	0	0	0	0	0	10	0	42.6	36.2	8.5	12.8	0	0	0	3	6	18	14	2	0.519	0.286	1.286	1	0.333	0	0	0
805	rimantadine	CC(N)C12CC3CC(CC(C3)C1)C2	0	179.34	5.275	0.538	0.969	0.606	1.137	0.192	2	0	1	0.028	0	0	0	21	1	0	0	0	0	0	0	0	0	1	0	61.8	35.3	2.9	0	0	0	0	3	7	18	6	6	0.769	1.2	1.8	1	0.333	0	0	0
806	Riociguat	COC(=O)N(C)c1c(N)nc(-c2nn(Cc3ccccc3F)c3ncccc23)nc1N	0	422.47	8.449	0.663	1.026	0.669	1.145	0.073	6	23	5	0.094	1	0	22	19	8	2	0	0	1	0	0	0	0	11	1	38	40	16	4	2	0	0	4	5	23	21	1	0.677	0.095	1.095	3	0.75	0	0	1
812	rocuronium	C=CC[N+]1(C2CC3C4CCC5CC(O)C(N6CCOCC6)CC5(C)C4CCC3(C)C2OC(C)=O)CCCC1	0	529.87	5.823	0.553	0.984	0.607	1.137	0.061	6	2	6	0.062	2	0	0	53	2	4	0	0	0	0	0	0	0	6	0	58.2	35.2	2.2	4.4	0	0	1	6	12	34	28	3	0.737	0.214	1.214	3	0.5	0	0	2
814	Roflumilast	O=C(Nc1c(Cl)cncc1Cl)c1ccc(OC(F)F)c(OCC2CC2)c1	0	403.23	10.081	0.696	1.048	0.701	1.138	0.086	5	13	6	0.143	1	0	12	14	2	3	0	0	2	2	0	0	2	9	4	35	42.5	5	7.5	10	0	0	3	3	15	15	0	0.577	0	1	3	1	1	0	0
815	Rolapitant	CC(OCC1(c2ccccc2)CCC2(CCC(=O)N2)CN1)c1cc(C(F)(F)F)cc(C(F)(F)F)c1	0	500.53	8.205	0.634	1.036	0.639	1.159	0.064	8	13	5	0.078	1	0	12	26	2	2	0	0	6	0	0	0	0	10	6	42.6	41	3.3	3.3	9.8	0	0	4	4	23	23	0	0.629	0	1.045	3	0.75	0	0	1
818	ropivacaine	CCCN1CCCCC1C(=O)Nc1c(C)cccc1C	0	274.45	5.966	0.567	0.981	0.622	1.135	0.111	4	7	4	0.085	1	0	6	26	2	1	0	0	0	0	0	0	0	3	0	56.5	37	4.3	2.2	0	0	0	2	2	12	12	0	0.6	0	1	2	1	0	0	0
821	Rotigotine	CCCN(CCc1cccs1)C1CCc2c(O)cccc2C1	0	315.52	6.713	0.601	0.981	0.665	1.119	0.104	2	11	6	0.122	0	0	11	25	1	1	0	1	0	0	0	0	1	3	0	53.2	40.4	2.1	2.1	0	0	0	3	4	17	15	1	0.682	0.133	1.133	2	0.667	0	0	1
825	salbutamol	CC(C)(C)NCC(O)c1ccc(O)c(CO)c1	0	239.35	6.299	0.564	0.998	0.605	1.139	0.125	6	6	5	0.132	0	0	6	21	1	3	0	0	0	0	0	0	0	4	0	55.3	34.2	2.6	7.9	0	0	0	1	1	6	6	0	0.353	0	1	1	1	0	0	0
826	Salicylate	O=C(O)c1ccccc1O	1	138.13	8.633	0.67	1.04	0.665	1.117	0.222	3	7	1	0.062	1	0	6	6	0	3	0	0	0	0	0	0	0	3	0	37.5	43.8	0	18.8	0	0	0	1	1	6	6	0	0.6	0	1	1	1	0	0	0
827	Salsalate	O=C(Oc1ccccc1C(=O)O)c1ccccc1O	1	258.24	8.905	0.697	1.036	0.692	1.108	0.117	4	14	4	0.133	2	0	12	10	0	5	0	0	0	0	0	0	0	5	0	34.5	48.3	0	17.2	0	0	0	2	2	12	12	0	0.632	0	1	2	1	0	0	0
830	scopolamine	CN1C2CC(OC(=O)C(CO)c3ccccc3)CC1C1OC12	0	303.39	7.056	0.608	1.006	0.638	1.128	0.108	3	7	5	0.109	1	0	6	21	1	4	0	0	0	0	0	0	0	5	0	48.8	39.5	2.3	9.3	0	0	0	4	7	20	14	3	0.682	0.4	1.333	2	0.5	1	0	1
831	Secobarbital	C=CCC1(C(C)CCC)C(=O)NC(=O)NC1=O	0	238.32	6.809	0.583	1.007	0.613	1.141	0.125	6	4	5	0.143	4	0	0	18	2	3	0	0	0	0	0	0	0	5	0	51.4	34.3	5.7	8.6	0	0	0	1	1	6	6	0	0.353	0	1	1	1	0	0	0
833	selegiline	C#CCN(C)C(C)Cc1ccccc1	0	187.31	6.042	0.588	0.973	0.648	1.123	0.154	3	7	4	0.129	0	1	6	17	1	0	0	0	0	0	0	0	0	1	0	54.8	41.9	3.2	0	0	2	0	1	1	6	6	0	0.429	0	1	1	1	0	0	0
834	Selexipag	CC(C)N(CCCCOCC(=O)NS(C)(=O)=O)c1cnc(-c2ccccc2)c(-c2ccccc2)n1	0	496.69	7.413	0.62	1.002	0.659	1.128	0.062	6	21	12	0.174	3	0	18	32	4	4	0	1	0	0	0	0	1	9	0	47.8	38.8	6	6	0	0	0	3	3	18	18	0	0.514	0	1	3	1	0	0	0
835	Sertraline	CNC1CCC(c2ccc(Cl)c(Cl)c2)c2ccccc21	1	306.25	8.277	0.66	0.992	0.718	1.111	0.116	3	12	2	0.051	0	0	12	17	1	0	0	0	0	2	0	0	2	3	2	45.9	45.9	2.7	0	5.4	0	0	3	4	18	16	1	0.8	0.125	1.125	2	0.667	0	0	0
839	Simvastatin	CCC(C)(C)C(=O)OC1CC(C)C=C2C=CC(C)C(CCC3CC(O)CC(=O)O3)C21	1	418.63	6.156	0.567	0.992	0.614	1.131	0.074	8	4	7	0.1	4	0	0	38	0	5	0	0	0	0	0	0	0	5	0	55.9	36.8	0	7.4	0	0	0	3	4	18	16	1	0.533	0.125	1.125	2	0.667	0	0	0
842	sitaxsentan	Cc1cc2c(cc1CC(=O)c1sccc1S(=O)(=O)Nc1onc(C)c1Cl)OCO2	1	454.94	10.34	0.71	1.042	0.732	1.112	0.079	6	19	6	0.128	3	0	16	15	2	6	0	2	0	1	0	0	3	11	1	34.1	40.9	4.5	13.6	2.3	0	0	4	5	21	19	1	0.655	0.105	1.105	3	0.75	0	0	3
843	sodium bicarbonate	O=C(O)O	0	62.03	10.338	0.612	1.144	0.521	1.174	0.5	3	1	0	0	1	0	0	2	0	3	0	0	0	0	0	0	0	3	0	33.3	16.7	0	50	0	0	0	0	0	0	0	0	0	0	0	0	0	0	0	0
844	sodium lactate	CC(O)C(=O)O	0	90.09	7.508	0.56	1.053	0.554	1.156	0.333	4	1	1	0.091	1	0	0	6	0	3	0	0	0	0	0	0	0	3	0	50	25	0	25	0	0	0	0	0	0	0	0	0	0	0	0	0	0	0	0
845	sodium thiosulfate	O=S(O)(O)=S	0	114.16	16.309	0.721	1.145	0.774	1.126	0.4	4	2	0	0	2	0	0	2	0	3	0	2	0	0	0	0	2	5	0	28.6	0	0	42.9	0	0	0	0	0	0	0	0	0	0	0	0	0	0	0	0
847	Solifenacin	O=C(OC1CN2CCC1CC2)N1CCc2ccccc2C1c1ccccc1	0	362.51	6.84	0.619	0.99	0.661	1.121	0.088	1	13	3	0.053	1	0	12	26	2	2	0	0	0	0	0	0	0	4	0	49.1	43.4	3.8	3.8	0	0	0	5	7	30	22	4	0.889	0.333	1.25	3	0.6	0	0	0
851	sorbitol	OCC(O)C(O)C(O)C(O)CO	0	182.2	7.008	0.538	1.044	0.541	1.16	0.167	6	0	5	0.2	0	0	0	14	0	6	0	0	0	0	0	0	0	6	0	53.8	23.1	0	23.1	0	0	0	0	0	0	0	0	0	0	0	0	0	0	0	0
852	Sotalol	CC(C)NCC(O)c1ccc(NS(C)(=O)=O)cc1	0	272.41	7.169	0.582	1.006	0.628	1.139	0.118	6	8	6	0.158	2	0	6	20	2	3	0	1	0	0	0	0	1	6	0	52.6	31.6	5.3	7.9	0	0	0	1	1	6	6	0	0.333	0	1	1	1	0	0	0
854	stavudine	Cc1cn(C2C=CC(CO)O2)c(=O)[nH]c1=O	1	224.24	8.009	0.626	1.033	0.63	1.14	0.142	4	4	2	0.069	4	0	0	12	2	4	0	0	0	0	0	0	0	6	0	42.9	35.7	7.1	14.3	0	0	0	2	2	11	11	0	0.687	0	1	2	1	0	0	1
856	streptomycin	CNC1C(OC2C(OC3C(O)C(O)C(N=C(N)N)C(O)C3N=C(N)N)OC(C)C2(O)C=O)OC(CO)C(O)C1O	0	581.67	7.363	0.572	1.035	0.578	1.16	0.054	14	3	9	0.111	3	0	0	39	7	12	0	0	0	0	0	0	0	19	0	49.4	26.6	8.9	15.2	0	0	0	3	3	17	17	0	0.425	0	1	3	1	0	0	1
858	Succimer	O=C(O)C(S)C(S)C(=O)O	1	182.24	11.39	0.676	1.07	0.712	1.12	0.2	6	2	3	0.2	2	0	0	6	0	4	0	2	0	0	0	0	2	6	0	37.5	25	0	25	0	0	0	0	0	0	0	0	0	0	0	0	0	0	0	0
859	succinylcholine	C[N+](C)(C)CCOC(=O)CCC(=O)OCC[N+](C)(C)C	0	290.46	5.809	0.526	0.998	0.57	1.153	0.1	8	2	11	0.224	2	0	0	30	2	4	0	0	0	0	0	0	0	6	0	60	28	4	8	0	0	2	0	0	0	0	0	0	0	0	0	0	0	0	0
860	sufentanil	CCC(=O)N(c1ccccc1)C1(COC)CCN(CCc2cccs2)CC1	0	386.61	6.783	0.597	0.988	0.653	1.125	0.083	3	12	8	0.136	1	0	11	30	2	2	0	1	0	0	0	0	1	5	0	52.6	38.6	3.5	3.5	0	0	0	3	3	17	17	0	0.63	0	1	3	1	0	0	1
861	sulcotidil	CCCCCCCCNC(C)C(O)c1ccc(SC(C)C)cc1	1	337.63	5.821	0.55	0.975	0.622	1.133	0.091	5	6	12	0.207	0	0	6	35	1	1	0	1	0	0	0	0	1	3	0	60.3	34.5	1.7	1.7	0	0	0	1	1	6	6	0	0.261	0	1	1	1	0	0	0
862	sulfacarbamide	NC(=O)NS(=O)(=O)c1ccc(N)cc1	1	215.26	9.359	0.651	1.044	0.666	1.143	0.154	5	9	2	0.087	3	0	6	9	3	3	0	1	0	0	0	0	1	7	0	39.1	30.4	13	13	0	0	0	1	1	6	6	0	0.429	0	1	1	1	0	0	0
863	Sulfacytine	CCn1ccc(NS(=O)(=O)c2ccc(N)cc2)nc1=O	0	294.37	8.658	0.649	1.026	0.672	1.136	0.111	5	11	4	0.114	5	0	6	14	4	3	0	1	0	0	0	0	1	8	0	41.2	35.3	11.8	8.8	0	0	0	2	2	12	12	0	0.6	0	1	2	1	0	0	0
864	Sulfadiazine	Nc1ccc(S(=O)(=O)Nc2ncccn2)cc1	1	250.31	9.271	0.677	1.029	0.699	1.133	0.132	3	14	3	0.107	2	0	12	10	4	2	0	1	0	0	0	0	1	7	0	37	37	14.8	7.4	0	0	0	2	2	12	12	0	0.706	0	1	2	1	0	0	0
865	Sulfadoxine	COc1ncnc(NS(=O)(=O)c2ccc(N)cc2)c1OC	0	310.37	8.868	0.65	1.035	0.666	1.138	0.105	5	14	5	0.139	2	0	12	14	4	4	0	1	0	0	0	0	1	9	0	40	34.3	11.4	11.4	0	0	0	2	2	12	12	0	0.571	0	1	2	1	0	0	0
866	Sulfamethazine	Cc1cc(C)nc(NS(=O)(=O)c2ccc(N)cc2)n1	0	278.37	8.435	0.647	1.017	0.678	1.134	0.117	5	14	3	0.088	2	0	12	14	4	2	0	1	0	0	0	0	1	7	0	42.4	36.4	12.1	6.1	0	0	0	2	2	12	12	0	0.632	0	1	2	1	0	0	0
867	Sulfasalazine	O=C(O)c1cc(N=Nc2ccc(S(=O)(=O)Nc3ccccn3)cc2)ccc1O	1	398.43	9.486	0.702	1.037	0.708	1.12	0.079	5	22	6	0.136	4	0	18	14	4	5	0	1	0	0	0	0	1	10	0	33.3	42.9	9.5	11.9	0	0	0	3	3	18	18	0	0.643	0	1	3	1	0	0	0
868	sulfathiazole	Nc1ccc(S(=O)(=O)Nc2nccs2)cc1	1	255.35	10.214	0.698	1.031	0.74	1.12	0.142	3	13	3	0.115	2	0	11	9	3	2	0	2	0	0	0	0	2	7	0	36	36	12	8	0	0	0	2	2	11	11	0	0.687	0	1	2	1	0	0	1
869	sulindac	CC1=C(CC(=O)O)c2cc(F)ccc2C1=Cc1ccc(S(C)=O)cc1	1	356.44	8.487	0.678	1.012	0.71	1.11	0.09	6	16	4	0.091	4	0	12	17	0	3	0	1	1	0	0	0	1	5	1	40.5	47.6	0	7.1	2.4	0	0	3	4	17	15	1	0.6	0.133	1.133	2	0.667	0	0	1
870	Sumatriptan	CNS(=O)(=O)Cc1ccc2[nH]cc(CCN(C)C)c2c1	0	295.45	7.206	0.596	1	0.645	1.136	0.111	5	12	6	0.143	2	0	10	21	3	2	0	1	0	0	0	0	1	6	0	51.2	34.1	7.3	4.9	0	0	0	2	3	11	9	1	0.45	0.222	1.222	1	0.5	0	0	1
872	Suprofen	CC(C(=O)O)c1ccc(C(=O)c2cccs2)cc1	0	260.33	8.678	0.683	1.012	0.719	1.101	0.124	4	13	4	0.129	2	0	11	12	0	3	0	1	0	0	0	0	1	4	0	40	46.7	0	10	0	0	0	2	2	11	11	0	0.611	0	1	2	1	0	0	1
873	Suvorexant	Cc1ccc(-n2nccn2)c(C(=O)N2CCN(c3nc4cc(Cl)ccc4o3)CCC2C)c1	0	450.97	8.199	0.657	1.01	0.685	1.129	0.073	4	22	3	0.051	1	0	21	23	6	2	0	0	0	1	0	0	1	9	1	41.8	41.8	10.9	3.6	1.8	0	0	5	6	29	27	1	0.844	0.074	1.074	4	0.8	0	0	2
874	Tacrine	Nc1c2c(nc3ccccc13)CCCC2	1	198.29	6.838	0.628	0.983	0.675	1.12	0.162	1	11	0	0	0	0	11	14	2	0	0	0	0	0	0	0	0	2	0	48.3	44.8	6.9	0	0	0	0	3	6	18	14	2	0.933	0.286	1.286	1	0.333	0	0	0
876	Tamoxifen	CCC(=C(c1ccccc1)c1ccc(OCCN(C)C)cc1)c1ccccc1	1	371.56	6.519	0.616	0.979	0.669	1.114	0.079	3	19	8	0.136	1	0	18	29	1	1	0	0	0	0	0	0	0	2	0	50.9	45.6	1.8	1.8	0	0	0	3	3	18	18	0	0.643	0	1	3	1	0	0	0
878	tapentadol	CCC(c1cccc(O)c1)C(C)CN(C)C	0	221.38	5.676	0.552	0.978	0.611	1.135	0.133	5	6	5	0.128	0	0	6	23	1	1	0	0	0	0	0	0	0	2	0	59	35.9	2.6	2.6	0	0	0	1	1	6	6	0	0.375	0	1	1	1	0	0	0
879	tasosartan	Cc1nc(C)c2c(n1)N(Cc1ccc(-c3ccccc3-c3nn[nH]n3)cc1)C(=O)CC2	1	411.51	7.914	0.664	1.004	0.689	1.127	0.075	3	24	4	0.071	1	0	23	21	7	1	0	0	0	0	0	0	0	8	0	40.4	44.2	13.5	1.9	0	0	0	5	6	29	27	1	0.871	0.074	1.074	4	0.8	0	0	1
880	Tazobactam	CC1(Cn2ccnn2)C(C(=O)O)N2C(=O)CC2S1(=O)=O	0	300.33	9.385	0.655	1.052	0.656	1.144	0.116	6	9	3	0.088	4	0	5	12	4	5	0	1	0	0	0	0	1	10	0	37.5	31.3	12.5	15.6	0	0	0	3	4	14	12	1	0.6	0.167	1.167	2	0.667	0	1	2
882	Tegaserod	CCCCCNC(=N)NN=Cc1c[nH]c2ccc(OC)cc12	0	301.44	6.699	0.59	0.995	0.63	1.143	0.1	3	12	9	0.196	2	0	10	23	5	1	0	0	0	0	0	0	0	6	0	51.1	35.6	11.1	2.2	0	0	0	2	3	11	9	1	0.409	0.222	1.222	1	0.5	0	0	1
886	Temazepam	CN1C(=O)C(O)N=C(c2ccccc2)c2cc(Cl)ccc21	0	300.76	8.846	0.69	1.014	0.716	1.113	0.11	4	14	1	0.028	2	0	12	13	2	2	0	0	0	1	0	0	1	5	1	38.2	47.1	5.9	5.9	2.9	0	0	3	4	19	17	1	0.81	0.118	1.118	2	0.667	0	0	0
889	terazosin	COc1cc2nc(N3CCN(C(=O)C4CCCO4)CC3)nc(N)c2cc1OC	0	387.49	7.311	0.608	1.012	0.631	1.141	0.082	4	12	4	0.071	1	0	11	25	5	4	0	0	0	0	0	0	0	9	0	47.2	35.8	9.4	7.5	0	0	0	4	5	23	21	1	0.75	0.095	1.095	3	0.75	0	0	1
893	Testosterone	CC12CCC(=O)C=C1CCC1C2CCC2(C)C(O)CCC12	1	288.47	5.887	0.567	0.98	0.624	1.127	0.114	4	2	0	0	2	0	0	28	0	2	0	0	0	0	0	0	0	2	0	57.1	38.8	0	4.1	0	0	0	4	10	23	17	3	0.81	0.353	1.353	1	0.25	0	0	1
894	Tetrabenazine	COc1cc2c(cc1OC)C1CC(=O)C(CC(C)C)CN1CC2	0	317.47	6.349	0.58	0.991	0.625	1.13	0.099	5	7	4	0.077	1	0	6	27	1	3	0	0	0	0	0	0	0	4	0	54	38	2	6	0	0	0	3	6	18	14	2	0.609	0.286	1.286	1	0.333	0	0	0
896	tetrahydrobiopterin	CC(O)C(O)C1CNc2[nH]c(N)nc(=O)c2N1	0	241.29	7.54	0.59	1.028	0.6	1.162	0.132	5	3	2	0.061	3	0	0	15	5	3	0	0	0	0	0	0	0	8	0	46.9	28.1	15.6	9.4	0	0	0	2	3	12	10	1	0.588	0.2	1.2	1	0.5	0	0	0
897	Tetrazepam	CN1C(=O)CN=C(C2=CCCCC2)c2cc(Cl)ccc21	0	288.8	7.805	0.643	0.998	0.687	1.121	0.116	3	9	1	0.026	3	0	6	17	2	1	0	0	0	1	0	0	1	4	1	45.9	43.2	5.4	2.7	2.7	0	0	3	4	19	17	1	0.85	0.118	1.118	2	0.667	0	0	0
898	Tetryzoline	c1ccc2c(c1)CCCC2C1=NCCN1	0	200.31	6.462	0.604	0.98	0.656	1.126	0.162	0	7	1	0.03	1	0	6	16	2	0	0	0	0	0	0	0	0	2	0	51.6	41.9	6.5	0	0	0	0	3	4	17	15	1	1	0.133	1.133	2	0.667	0	0	1
899	theophylline	Cn1c(=O)c2[nH]cnc2n(C)c1=O	0	180.19	8.58	0.646	1.039	0.641	1.154	0.179	4	7	0	0	2	0	5	8	4	2	0	0	0	0	0	0	0	6	0	38.1	33.3	19	9.5	0	0	0	2	3	11	9	1	0.692	0.222	1.222	1	0.5	0	0	1
900	thiabendazole	c1ccc2[nH]c(-c3cscn3)nc2c1	1	201.27	9.584	0.729	1.007	0.771	1.107	0.176	0	15	1	0.043	0	0	15	7	3	0	0	1	0	0	0	0	1	4	0	33.3	47.6	14.3	0	0	0	0	3	4	16	14	1	1	0.143	1.143	2	0.667	0	0	2
901	thiamine	Cc1ncc(C[n+]2csc(CCO)c2C)c(N)n1	0	265.4	7.583	0.612	1.002	0.659	1.138	0.124	4	11	4	0.111	0	0	11	17	4	1	0	1	0	0	0	0	1	6	0	48.6	34.3	11.4	2.9	0	0	1	2	2	11	11	0	0.611	0	1	2	1	0	0	1
902	Thioguanine	Nc1nc(=S)c2[nH]cnc2[nH]1	1	167.22	10.451	0.706	1.037	0.73	1.151	0.218	2	7	0	0	2	0	5	5	5	0	0	1	0	0	0	0	1	6	0	31.3	31.3	31.3	0	0	0	0	2	3	11	9	1	0.818	0.222	1.222	1	0.5	0	0	1
903	Tiagabine	Cc1ccsc1C(=CCCN1CCCC(C(=O)O)C1)c1sccc1C	0	375.6	7.512	0.623	0.99	0.687	1.115	0.09	4	12	6	0.115	2	0	10	25	1	2	0	2	0	0	0	0	2	5	0	50	40	2	4	0	0	0	3	3	16	16	0	0.64	0	1	3	1	0	0	2
904	ticlopidine	Clc1ccccc1CN1CCc2sccc2C1	1	263.81	8.51	0.669	0.99	0.737	1.105	0.14	1	11	2	0.061	0	0	11	14	1	0	0	1	0	1	0	0	2	3	1	45.2	45.2	3.2	0	3.2	0	0	3	4	17	15	1	0.882	0.133	1.133	2	0.667	0	0	1
905	ticrynafen	O=C(O)COc1ccc(C(=O)c2cccs2)c(Cl)c1Cl	1	331.18	11.828	0.762	1.052	0.785	1.097	0.111	5	13	5	0.172	2	0	11	8	0	4	0	1	0	2	0	0	3	7	2	28.6	46.4	0	14.3	7.1	0	0	2	2	11	11	0	0.55	0	1	2	1	0	0	1
909	Timolol	CC(C)(C)NCC(O)COc1nsnc1N1CCOCC1	0	316.48	7.033	0.571	1.007	0.614	1.149	0.105	4	5	7	0.152	0	0	5	24	4	3	0	1	0	0	0	0	1	8	0	53.3	28.9	8.9	6.7	0	0	0	2	2	11	11	0	0.524	0	1	2	1	0	0	1
911	tirofiban	CCCCS(=O)(=O)NC(Cc1ccc(OCCCCC2CCNCC2)cc1)C(=O)O	0	440.67	6.677	0.572	0.999	0.619	1.137	0.071	5	9	14	0.209	3	0	6	36	2	5	0	1	0	0	0	0	1	8	0	54.5	33.3	3	7.6	0	0	0	2	2	12	12	0	0.4	0	1	2	1	0	0	0
915	Tolazoline	c1ccc(CC2=NCCN2)cc1	0	160.24	6.677	0.612	0.984	0.659	1.128	0.197	0	7	2	0.08	1	0	6	12	2	0	0	0	0	0	0	0	0	2	0	50	41.7	8.3	0	0	0	0	2	2	11	11	0	0.917	0	1	2	1	0	0	1
918	tolrestat	COc1ccc2c(C(=S)N(C)CC(=O)O)cccc2c1C(F)(F)F	1	357.38	9.405	0.677	1.047	0.682	1.142	0.091	8	13	4	0.103	2	0	11	14	1	3	0	1	3	0	0	0	1	8	3	36.8	42.1	2.6	7.9	7.9	0	0	2	3	12	10	1	0.417	0.2	1.2	1	0.5	0	0	0
919	tolterodine	Cc1ccc(O)c(C(CCN(C(C)C)C(C)C)c2ccccc2)c1	0	325.54	5.919	0.575	0.976	0.634	1.126	0.091	6	12	7	0.125	0	0	12	31	1	1	0	0	0	0	0	0	0	2	0	56.4	40	1.8	1.8	0	0	0	2	2	12	12	0	0.5	0	1	2	1	0	0	0
920	tolvaptan	Cc1ccccc1C(=O)Nc1ccc(C(=O)N2CCCC(O)c3cc(Cl)ccc32)c(C)c1	1	448.98	7.877	0.655	1.002	0.691	1.115	0.071	6	20	3	0.05	2	0	18	25	2	3	0	0	0	1	0	0	1	6	1	43.9	45.6	3.5	5.3	1.8	0	0	4	5	25	23	1	0.719	0.087	1.087	3	0.75	0	0	0
921	Topiramate	CC1(C)OC2COC3(COS(N)(=O)=O)OC(C)(C)OC3C2O1	1	339.41	7.893	0.586	1.038	0.602	1.145	0.104	7	2	3	0.067	2	0	0	21	1	8	0	1	0	0	0	0	1	10	0	48.8	27.9	2.3	18.6	0	0	0	3	6	16	12	2	0.545	0.333	1.333	1	0.333	0	0	2
922	topotecan	CCC1(O)C(=O)OCc2c1cc1n(c2=O)Cc2cc3c(CN(C)C)c(O)ccc3nc2-1	0	421.49	7.805	0.646	1.014	0.665	1.124	0.075	7	15	3	0.052	4	0	11	23	3	5	0	0	0	0	0	0	0	8	0	42.6	42.6	5.6	9.3	0	0	0	5	15	29	21	4	0.677	0.381	1.381	1	0.2	0	0	1
924	Torsemide	Cc1cccc(Nc2ccncc2S(=O)(=O)NC(=O)NC(C)C)c1	0	348.47	7.92	0.628	1.012	0.662	1.133	0.091	6	15	5	0.111	3	0	12	20	4	3	0	1	0	0	0	0	1	8	0	45.5	36.4	9.1	6.8	0	0	0	2	2	12	12	0	0.5	0	1	2	1	0	0	0
926	Tramadol	COc1cccc(C2(O)CCCCC2CN(C)C)c1	0	263.42	5.987	0.563	0.985	0.615	1.134	0.117	4	6	4	0.089	0	0	6	25	1	2	0	0	0	0	0	0	0	3	0	56.8	36.4	2.3	4.5	0	0	0	2	2	12	12	0	0.632	0	1	2	1	0	0	0
929	Tranexamic acid	NCC1CCC(C(=O)O)CC1	0	157.24	6.048	0.544	0.998	0.586	1.147	0.2	3	1	2	0.077	1	0	0	15	1	2	0	0	0	0	0	0	0	3	0	57.7	30.8	3.8	7.7	0	0	0	1	1	6	6	0	0.545	0	1	1	1	0	0	0
931	Treprostinil	CCCCCC(O)CCC1C(O)CC2Cc3c(cccc3OCC(=O)O)CC21	0	390.57	6.3	0.573	0.994	0.616	1.131	0.079	5	7	10	0.156	1	0	6	34	0	5	0	0	0	0	0	0	0	5	0	54.8	37.1	0	8.1	0	0	0	3	6	17	13	2	0.464	0.308	1.308	1	0.333	0	0	1
933	triacetyldiphenolisatin	CC(=O)Oc1ccc(C2(c3ccc(OC(C)=O)cc3)C(=O)N(C(C)=O)c3ccccc32)cc1	1	443.48	8.213	0.677	1.017	0.692	1.109	0.068	7	22	6	0.105	4	0	18	21	1	6	0	0	0	0	0	0	0	7	0	38.9	48.1	1.9	11.1	0	0	0	4	5	23	21	1	0.636	0.095	1.095	3	0.75	0	0	1
936	Tridihexethyl	CC[N+](CC)(CC)CCC(O)(c1ccccc1)C1CCCCC1	0	318.58	5.4	0.542	0.973	0.607	1.135	0.095	4	6	8	0.133	0	0	6	36	1	1	0	0	0	0	0	0	0	2	0	61	35.6	1.7	1.7	0	0	1	2	2	12	12	0	0.522	0	1	2	1	0	0	0
937	trientine hydrochloride	NCCNCCNCCN	0	146.28	5.224	0.492	0.985	0.548	1.175	0.2	2	0	7	0.259	0	0	0	18	4	0	0	0	0	0	0	0	0	4	0	64.3	21.4	14.3	0	0	0	0	0	0	0	0	0	0	0	0	0	0	0	0	0
938	Trifluridine	O=c1[nH]c(=O)n(C2CC(O)C(CO)O2)cc1C(F)(F)F	0	296.23	9.556	0.643	1.086	0.602	1.179	0.111	7	3	2	0.062	3	0	0	11	2	5	0	0	3	0	0	0	0	10	3	35.5	32.3	6.5	16.1	9.7	0	0	2	2	11	11	0	0.55	0	1	2	1	0	0	1
940	Trimethaphan	O=C1N(Cc2ccccc2)C2C[S+]3CCCC3C2N1Cc1ccccc1	0	365.56	7.168	0.628	0.986	0.684	1.116	0.092	1	13	4	0.073	1	0	12	25	2	1	0	1	0	0	0	0	1	4	0	49	43.1	3.9	2	0	0	1	5	8	27	23	2	0.885	0.174	1.174	3	0.6	0	0	3
941	Trimethoprim	COc1cc(Cc2cnc(N)nc2N)cc(OC)c1OC	1	290.36	7.445	0.613	1.015	0.634	1.142	0.105	5	12	5	0.125	0	0	12	18	4	3	0	0	0	0	0	0	0	7	0	46.2	35.9	10.3	7.7	0	0	0	2	2	12	12	0	0.571	0	1	2	1	0	0	0
943	triprolidine	Cc1ccc(C(=CCN2CCCC2)c2ccccn2)cc1	0	278.43	6.475	0.612	0.978	0.666	1.12	0.11	1	13	4	0.089	1	0	12	22	2	0	0	0	0	0	0	0	0	2	0	51.2	44.2	4.7	0	0	0	0	3	3	17	17	0	0.81	0	1	3	1	0	0	1
945	troglitazone	Cc1c(C)c2c(c(C)c1O)CCC(C)(COc1ccc(CC3SC(=O)NC3=O)cc1)O2	1	441.59	7.614	0.632	1.005	0.669	1.118	0.073	7	14	5	0.082	2	0	12	27	1	5	0	1	0	0	0	0	1	7	0	46.6	41.4	1.7	8.6	0	0	0	4	5	23	21	1	0.677	0.095	1.095	3	0.75	0	0	1
947	trospium	O=C(OC1CC2CCC(C1)[N+]21CCCC1)C(O)(c1ccccc1)c1ccccc1	0	392.56	6.654	0.607	0.99	0.651	1.121	0.081	2	13	5	0.079	1	0	12	30	1	3	0	0	0	0	0	0	0	4	0	50.8	42.4	1.7	5.1	0	0	1	5	6	28	24	2	0.828	0.167	1.167	3	0.6	0	0	2
948	Trovafloxacin	NC1C2CN(c3nc4c(cc3F)c(=O)c(C(=O)O)cn4-c3ccc(F)cc3F)CC12	1	416.39	9.253	0.69	1.047	0.678	1.145	0.078	7	15	3	0.061	3	0	12	15	4	3	0	0	3	0	0	0	0	10	3	33.3	44.4	8.9	6.7	6.7	0	0	5	7	26	22	2	0.733	0.182	1.182	3	0.6	1	0	1
949	Tubocurarine	COc1cc2c3cc1Oc1cc(ccc1O)CC1c4c(cc(OC)c(O)c4Oc4ccc(cc4)CC3N(C)CC2)CC[N+]1(C)C	0	609.8	7.091	0.623	0.999	0.658	1.12	0.052	7	24	2	0.022	0	0	24	41	2	6	0	0	0	0	0	0	0	8	0	47.7	43	2.3	7	0	0	1	7	72	54	30	12	0.8	0.667	1.5	1	0.143	0	0	0
950	tyramine	NCCc1ccc(O)cc1	0	137.2	6.533	0.589	0.993	0.632	1.133	0.222	2	6	2	0.095	0	0	6	11	1	1	0	0	0	0	0	0	0	2	0	52.4	38.1	4.8	4.8	0	0	0	1	1	6	6	0	0.6	0	1	1	1	0	0	0
951	Ulipristal	CC(=O)C1(O)CCC2C3CCC4=CC(=O)CCC4=C3C(c3ccc(N(C)C)cc3)CC21C	0	433.64	6.472	0.599	0.987	0.646	1.122	0.073	7	10	3	0.042	4	0	6	35	1	3	0	0	0	0	0	0	0	4	0	52.2	41.8	1.5	4.5	0	0	0	5	11	29	23	3	0.719	0.261	1.261	2	0.4	0	0	1
957	Valaciclovir	CC(C)C(N)C(=O)OCCOCn1cnc2c(=O)[nH]c(N)nc21	1	324.39	7.544	0.597	1.026	0.609	1.157	0.095	6	8	8	0.182	3	0	5	20	6	4	0	0	0	0	0	0	0	10	0	46.5	30.2	14	9.3	0	0	0	2	3	11	9	1	0.391	0.222	1.222	1	0.5	0	0	1
958	Valdecoxib	Cc1onc(-c2ccccc2)c1-c1ccc(S(N)(=O)=O)cc1	1	314.39	8.733	0.682	1.016	0.711	1.112	0.104	4	19	3	0.079	2	0	17	14	2	3	0	1	0	0	0	0	1	6	0	38.9	44.4	5.6	8.3	0	0	0	3	3	17	17	0	0.773	0	1	3	1	0	0	1
959	Valganciclovir	CC(C)C(N)C(=O)OCC(CO)OCn1cnc2c(=O)nc(N)[nH]c21	0	354.42	7.541	0.594	1.028	0.604	1.157	0.087	7	8	9	0.187	3	0	5	22	6	5	0	0	0	0	0	0	0	11	0	46.8	29.8	12.8	10.6	0	0	0	2	3	11	9	1	0.36	0.222	1.222	1	0.5	0	0	1
960	valproic acid	CCCC(CCC)C(=O)O	1	144.24	5.548	0.525	0.989	0.577	1.144	0.2	4	1	5	0.2	1	0	0	16	0	2	0	0	0	0	0	0	0	2	0	61.5	30.8	0	7.7	0	0	0	0	0	0	0	0	0	0	0	0	0	0	0	0
962	Valsartan	CCCCC(=O)N(Cc1ccc(-c2ccccc2-c2nnn[nH]2)cc1)C(C(=O)O)C(C)C	1	435.58	7.141	0.616	1.002	0.648	1.133	0.069	6	19	10	0.159	2	0	17	29	5	3	0	0	0	0	0	0	0	8	0	47.5	39.3	8.2	4.9	0	0	0	3	3	17	17	0	0.531	0	1	3	1	0	0	1
965	vecuronium	CC(=O)OC1CC2CCC3C(CCC4(C)C3CC([N+]3(C)CCCCC3)C4OC(C)=O)C2(C)CC1N1CCCCC1	0	557.93	5.752	0.55	0.983	0.606	1.137	0.058	7	2	6	0.059	2	0	0	57	2	4	0	0	0	0	0	0	0	6	0	58.8	35.1	2.1	4.1	0	0	1	6	12	35	29	3	0.725	0.207	1.207	3	0.5	0	0	1
968	Venlafaxine	COc1ccc(C(CN(C)C)C2(O)CCCCC2)cc1	1	277.45	5.903	0.56	0.984	0.613	1.134	0.111	4	6	5	0.104	0	0	6	27	1	2	0	0	0	0	0	0	0	3	0	57.4	36.2	2.1	4.3	0	0	0	2	2	12	12	0	0.6	0	1	2	1	0	0	0
969	Veralipride	C=CCN1CCCC1CNC(=O)c1cc(S(N)(=O)=O)cc(OC)c1OC	0	383.52	7.52	0.6	1.014	0.634	1.138	0.083	7	10	8	0.154	4	0	6	25	3	5	0	1	0	0	0	0	1	9	0	49	33.3	5.9	9.8	0	0	0	2	2	11	11	0	0.423	0	1	2	1	0	0	1
974	Vitamin C	O=C1OC(C(O)CO)C(O)=C1O	0	176.14	8.807	0.62	1.075	0.589	1.146	0.182	5	2	2	0.1	2	0	0	8	0	6	0	0	0	0	0	0	0	6	0	40	30	0	30	0	0	0	1	1	5	5	0	0.417	0	1	1	1	0	0	1
975	vitamin e	Cc1c(C)c2c(c(C)c1O)CCC(C)(CCCC(C)CCCC(C)CCCC(C)C)O2	0	430.79	5.318	0.538	0.972	0.604	1.133	0.069	9	6	12	0.146	0	0	6	50	0	2	0	0	0	0	0	0	0	2	0	61.7	35.8	0	2.5	0	0	0	2	3	12	10	1	0.323	0.2	1.2	1	0.5	0	0	0
976	Vorapaxar	CCOC(=O)NC1CCC2C(C1)CC1C(=O)OC(C)C1C2C=Cc1ccc(-c2cccc(F)c2)cn1	0	492.64	7.14	0.619	1.002	0.651	1.128	0.063	5	15	6	0.082	3	0	12	33	2	4	0	0	1	0	0	0	0	7	1	47.8	42	2.9	5.8	1.4	0	0	5	8	29	25	2	0.694	0.16	1.16	3	0.6	0	0	1
978	vorinostat	O=C(CCCCCCC(=O)Nc1ccccc1)NO	0	264.36	6.778	0.588	1.004	0.621	1.137	0.111	3	8	8	0.205	2	0	6	20	2	3	0	0	0	0	0	0	0	5	0	51.3	35.9	5.1	7.7	0	0	0	1	1	6	6	0	0.316	0	1	1	1	0	0	0
980	xenazoic acid	CCOC(Nc1ccc(C(=O)O)cc1)C(=O)c1ccc(-c2ccccc2)cc1	1	375.45	7.662	0.656	1.005	0.682	1.112	0.079	4	20	8	0.157	2	0	18	21	1	4	0	0	0	0	0	0	0	5	0	42.9	46.9	2	8.2	0	0	0	3	3	18	18	0	0.643	0	1	3	1	0	0	0
981	ximelagatran	CCOC(=O)CNC(C(=O)N1CCC1C(=O)NCc1ccc(C(N)=NO)cc1)C1CCCCC1	1	473.64	6.864	0.588	1.006	0.619	1.142	0.064	6	10	11	0.155	4	0	6	35	5	5	0	0	0	0	0	0	0	10	0	50.7	34.8	7.2	7.2	0	0	0	3	3	16	16	0	0.471	0	1	3	1	0	1	0
982	zafirlukast	COc1cc(C(=O)NS(=O)(=O)c2ccccc2C)ccc1Cc1cn(C)c2ccc(NC(=O)OC3CCCC3)cc12	1	575.74	7.78	0.641	1.008	0.673	1.12	0.055	7	26	9	0.115	4	0	22	33	3	6	0	1	0	0	0	0	1	10	0	44.6	41.9	4.1	8.1	0	0	0	5	6	28	26	1	0.634	0.077	1.077	4	0.8	0	0	2
983	zaleplon	CCN(C(C)=O)c1cccc(-c2ccnc3c(C#N)cnn23)c1	0	305.37	8.036	0.67	1.007	0.692	1.126	0.099	4	18	3	0.075	1	1	16	15	5	1	0	0	0	0	0	0	0	6	0	39.5	44.7	13.2	2.6	0	1	0	3	4	17	15	1	0.652	0.133	1.133	2	0.667	0	0	1
984	Zidovudine	Cc1cn(C2CC(N=[N+]=[N-])C(CO)O2)c(=O)[nH]c1=O	1	267.28	8.352	0.627	1.042	0.622	1.156	0.117	5	5	3	0.091	5	0	0	13	5	4	0	0	0	0	0	0	0	9	0	40.6	31.3	15.6	12.5	0	0	0	2	2	11	11	0	0.579	0	1	2	1	0	0	1
985	zileuton	CC(c1cc2ccccc2s1)N(O)C(N)=O	1	236.32	8.44	0.653	1.013	0.692	1.122	0.142	4	11	2	0.069	1	0	10	12	2	2	0	1	0	0	0	0	1	5	0	42.9	39.3	7.1	7.1	0	0	0	2	3	11	9	1	0.562	0.222	1.222	1	0.5	0	0	1
988	Zolpidem	Cc1ccc(-c2nc3ccc(C)cn3c2CC(=O)N(C)C)cc1	0	307.43	6.987	0.625	0.991	0.666	1.124	0.099	5	17	3	0.065	1	0	16	21	3	1	0	0	0	0	0	0	0	4	0	47.7	43.2	6.8	2.3	0	0	0	3	4	17	15	1	0.652	0.133	1.133	2	0.667	0	0	1
[truncated: 1,213 more columns]
