# Supplementary material for: Hepatotoxicity Modeling Using Counter-Propagation Artificial Neural Networks: Handling an Imbalanced Classification Problem
Source: Molecules. 2020 Jan 23;25(3):481. doi: 10.3390/molecules25030481 (PMC7037161; doi:10.3390/molecules25030481)
Supplement: Supplementary file 1 [file molecules-25-00481-s001.zip › molecules-697870-supplement/distribution_of_compounds_into_sets.xlsx]

## Sheet: compounds_ID_in_sets
model type	training	test TE1	test TE2	validation
50 descriptors, balanced training	7, 12, 45, 555, 28, 735, 42, 46, 526, 64, 529, 69, 73, 90, 104, 106, 110, 116, 125, 457, 142, 186, 845, 270, 157, 709, 193, 195, 205, 217, 286, 649, 227, 241, 314, 281, 292, 300, 424, 324, 331, 345, 354, 357, 362, 373, 381, 397, 411, 594, 863, 490, 450, 451, 462, 467, 476, 515, 926, 534, 548, 556, 561, 566, 572, 577, 602, 618, 625, 623, 630, 637, 646, 651, 664, 674, 685, 889, 691, 692, 710, 711, …	1, 13, 15, 22, 36, 47, 67, 78, 93, 114, 130, 145, 146, 153, 174, 183, 187, 189, 203, 225, 226, 253, 302, 319, 336, 341, 369, 372, 390, 399, 417, 422, 426, 434, 442, 443, 449, 456, 458, 473, 494, 501, 509, 531, 535, 538, 540, 559, 574, 581, 589, 590, 601, 608, 621, 628, 640, 653, 672, 683, 690, 701, 703, 705, 715, 726, 730, 732, 734, 737, 751, 757, 759, 772, 776, 787, 788, 792, 805, 815, 821, 825,…	8, 18, 24, 26, 30, 38, 54, 63, 65, 72, 87, 105, 111, 115, 118, 124, 131, 134, 136, 138, 151, 152, 161, 172, 181, 204, 207, 209, 210, 251, 273, 274, 279, 287, 289, 291, 295, 304, 306, 311, 318, 322, 326, 344, 367, 371, 382, 389, 393, 396, 398, 423, 432, 438, 444, 452, 454, 465, 468, 492, 528, 545, 554, 565, 575, 583, 586, 596, 598, 622, 641, 647, 655, 662, 669, 677, 678, 681, 682, 693, 694, 697, 7…	11, 37, 39, 52, 66, 109, 117, 140, 155, 163, 191, 197, 201, 213, 229, 233, 235, 263, 276, 293, 296, 297, 299, 301, 312, 316, 338, 356, 377, 379, 383, 408, 419, 431, 437, 461, 472, 491, 497, 506, 514, 516, 524, 532, 557, 560, 563, 564, 567, 568, 579, 585, 588, 595, 600, 603, 604, 609, 610, 615, 616, 619, 624, 633, 635, 645, 654, 657, 666, 675, 698, 714, 720, 723, 729, 731, 736, 744, 745, 750, 758,…
98 descriptors, balanced training	950, 872, 959, 757, 818, 873, 326, 625, 157, 13, 833, 685, 209, 926, 327, 492, 134, 646, 226, 662, 125, 737, 300, 509, 630, 424, 390, 672, 476, 104, 865, 90, 793, 457, 118, 915, 319, 806, 382, 114, 540, 889, 443, 898, 769, 863, 760, 866, 381, 566, 411, 947, 831, 623, 741, 449, 575, 805, 124, 227, 755, 776, 456, 929, 690, 397, 490, 65, 467, 548, 538, 637, 577, 572, 978, 345, 680, 186, 189, 42, 93,…	1, 15, 18, 20, 26, 28, 33, 45, 47, 64, 73, 87, 106, 116, 130, 136, 145, 151, 153, 166, 174, 203, 204, 212, 217, 225, 241, 253, 274, 277, 279, 291, 302, 306, 314, 341, 354, 357, 371, 396, 398, 417, 432, 434, 438, 442, 444, 458, 513, 526, 527, 529, 531, 534, 535, 545, 554, 555, 561, 574, 587, 590, 602, 621, 631, 641, 643, 647, 664, 676, 683, 691, 693, 694, 697, 701, 715, 730, 763, 765, 771, 775, 82…	7, 30, 36, 38, 46, 53, 54, 69, 78, 101, 110, 111, 115, 138, 146, 152, 161, 172, 181, 187, 193, 195, 205, 207, 270, 273, 281, 286, 287, 289, 292, 304, 311, 318, 322, 323, 331, 336, 344, 362, 367, 373, 399, 423, 450, 452, 462, 465, 468, 473, 494, 501, 515, 528, 547, 565, 583, 586, 589, 608, 618, 622, 628, 640, 649, 653, 655, 669, 674, 677, 678, 681, 692, 703, 705, 717, 726, 728, 732, 756, 764, 767,…	11, 37, 39, 52, 66, 109, 117, 140, 155, 163, 191, 197, 201, 213, 229, 233, 235, 263, 276, 293, 296, 297, 299, 301, 312, 316, 338, 356, 377, 379, 383, 408, 419, 431, 437, 461, 472, 491, 497, 506, 514, 516, 524, 532, 557, 560, 563, 564, 567, 568, 579, 585, 588, 595, 600, 603, 604, 609, 610, 615, 616, 619, 624, 633, 635, 645, 654, 657, 666, 675, 698, 714, 720, 723, 729, 731, 736, 744, 745, 750, 758,…
181 descriptors, balanced training	104, 574, 304, 922, 381, 769, 710, 424, 450, 969, 287, 42, 302, 929, 535, 476, 844, 187, 872, 565, 760, 531, 397, 319, 462, 583, 442, 241, 774, 721, 45, 628, 116, 674, 36, 577, 457, 452, 931, 509, 67, 534, 125, 651, 691, 87, 545, 286, 492, 863, 859, 886, 641, 705, 13, 529, 898, 467, 449, 685, 768, 46, 12, 93, 118, 755, 253, 894, 889, 860, 423, 974, 664, 124, 195, 672, 601, 988, 788, 270, 279, 618…	18, 22, 26, 38, 54, 64, 65, 69, 71, 101, 105, 106, 130, 134, 136, 145, 146, 153, 167, 172, 181, 186, 189, 203, 205, 207, 209, 225, 251, 277, 306, 311, 318, 322, 326, 362, 367, 373, 386, 390, 396, 417, 422, 426, 432, 444, 451, 456, 458, 465, 468, 489, 494, 503, 511, 515, 540, 554, 569, 586, 596, 598, 602, 605, 608, 621, 623, 625, 627, 646, 649, 680, 697, 711, 715, 730, 734, 751, 764, 787, 792, 806…	15, 24, 28, 47, 73, 78, 90, 110, 111, 114, 115, 131, 138, 142, 151, 161, 174, 193, 204, 210, 217, 226, 273, 274, 281, 289, 291, 292, 300, 314, 324, 327, 331, 336, 341, 344, 345, 354, 355, 382, 389, 393, 399, 411, 434, 438, 443, 473, 483, 501, 513, 518, 526, 527, 528, 538, 547, 548, 555, 561, 594, 622, 630, 637, 640, 647, 655, 662, 669, 676, 678, 681, 683, 690, 692, 693, 694, 709, 732, 735, 740, 7…	11, 37, 39, 52, 66, 109, 117, 140, 155, 163, 191, 197, 201, 213, 229, 233, 235, 263, 276, 293, 296, 297, 299, 301, 312, 316, 338, 356, 377, 379, 383, 408, 419, 431, 437, 461, 472, 491, 497, 506, 514, 516, 524, 532, 557, 560, 563, 564, 567, 568, 579, 585, 588, 595, 600, 603, 604, 609, 610, 615, 616, 619, 624, 633, 635, 645, 654, 657, 666, 675, 698, 714, 720, 723, 729, 731, 736, 744, 745, 750, 758,…
50 descriptors, imbalanced training	116, 111, 241, 15, 424, 134, 203, 382, 805, 327, 42, 45, 46, 490, 831, 769, 575, 65, 67, 737, 730, 657, 705, 758, 115, 383, 442, 899, 186, 146, 155, 157, 497, 609, 969, 205, 886, 326, 898, 286, 314, 603, 276, 818, 666, 341, 577, 757, 701, 959, 379, 646, 637, 524, 793, 574, 624, 598, 965, 872, 976, 373, 859, 715, 847, 896, 548, 903, 36, 37, 38, 431, 937, 901, 852, 974, 594, 788, 882, 187, 545, 279…	13, 22, 64, 75, 110, 151, 172, 251, 263, 291, 292, 301, 315, 323, 354, 381, 389, 393, 408, 433, 491, 531, 535, 540, 551, 566, 568, 579, 596, 597, 607, 625, 692, 731, 736, 742, 767, 835, 958, 980	90, 104, 117, 174, 183, 195, 212, 213, 302, 306, 377, 397, 444, 455, 465, 472, 476, 483, 489, 506, 510, 518, 538, 553, 589, 602, 605, 656, 675, 688, 741, 751, 760, 770, 775, 867, 873, 902, 924, 981	8, 11, 24, 30, 63, 66, 93, 100, 131, 161, 166, 197, 201, 287, 399, 426, 437, 443, 514, 563, 593, 608, 631, 640, 641, 647, 654, 674, 676, 697, 698, 714, 725, 739, 826, 854, 920, 926, 931, 975
98 descriptors, imbalanced training	646, 694, 104, 664, 18, 270, 598, 911, 528, 45, 46, 526, 622, 225, 662, 314, 737, 577, 730, 457, 564, 181, 818, 860, 603, 755, 899, 186, 844, 300, 898, 411, 678, 701, 792, 324, 628, 322, 424, 341, 872, 379, 863, 624, 830, 491, 509, 812, 805, 776, 189, 711, 356, 703, 28, 318, 38, 633, 937, 217, 825, 276, 64, 834, 209, 114, 880, 741, 229, 312, 116, 125, 136, 773, 145, 715, 859, 172, 193, 757, 336, …	67, 167, 203, 235, 251, 285, 286, 289, 291, 301, 315, 327, 344, 367, 377, 393, 417, 433, 483, 489, 497, 535, 538, 547, 567, 589, 600, 601, 607, 625, 653, 656, 710, 722, 835, 904, 945, 950, 974, 982	26, 33, 37, 39, 54, 75, 111, 118, 151, 170, 183, 204, 263, 302, 306, 382, 465, 501, 503, 510, 511, 515, 518, 556, 557, 579, 581, 586, 605, 666, 742, 750, 751, 771, 772, 868, 900, 924, 941, 978	8, 11, 24, 30, 63, 66, 93, 100, 131, 161, 166, 197, 201, 287, 399, 426, 437, 443, 514, 563, 593, 608, 631, 640, 641, 647, 654, 674, 676, 697, 698, 714, 725, 739, 826, 854, 920, 926, 931, 975
181 descriptors, imbalanced training	116, 111, 104, 15, 331, 327, 672, 36, 805, 501, 45, 46, 721, 225, 649, 529, 472, 73, 577, 105, 830, 457, 766, 601, 760, 253, 565, 976, 899, 610, 146, 157, 314, 381, 564, 886, 898, 709, 603, 866, 324, 863, 770, 316, 873, 792, 701, 872, 959, 585, 625, 452, 532, 694, 710, 757, 776, 685, 703, 852, 774, 965, 39, 189, 289, 209, 491, 745, 187, 815, 554, 291, 136, 506, 64, 969, 67, 181, 909, 880, 723, 94…	42, 54, 72, 78, 90, 162, 191, 277, 299, 302, 356, 433, 455, 461, 465, 494, 503, 510, 518, 552, 559, 567, 618, 626, 630, 637, 656, 679, 695, 740, 775, 833, 843, 865, 870, 897, 904, 915, 951, 985	52, 85, 125, 155, 186, 300, 312, 326, 338, 372, 405, 438, 489, 538, 583, 590, 616, 658, 662, 678, 692, 731, 754, 759, 767, 768, 772, 806, 814, 867, 868, 869, 876, 878, 889, 893, 918, 945, 981, 984	8, 11, 24, 30, 63, 66, 93, 100, 131, 161, 166, 197, 201, 287, 399, 426, 437, 443, 514, 563, 593, 608, 631, 640, 641, 647, 654, 674, 676, 697, 698, 714, 725, 739, 826, 854, 920, 926, 931, 975
